# Supplementary material for: Identification of differentially expressed mRNA/lncRNA modules in acutely regorafenib-treated sorafenib-resistant Huh7 hepatocellular carcinoma cells
Source: PLoS One. 2024 Apr 11;19(4):e0301663. doi: 10.1371/journal.pone.0301663 (PMC11008899; doi:10.1371/journal.pone.0301663)
Supplement: S1 Table — (CSV) [file pone.0301663.s008.csv]

Additional file 16. List of primers used for qRT-PCR.
DEmRNAs	Forward (5¡Ç ¡æ 3¡Ç)	Reverse (5¡Ç ¡æ 3¡Ç)
BRSK1	TATGCGTGTCCAGAGGTGATT	GGAGGTTGTCGTCATCAAAGG
CCL20	TTGCTCCTGGCTGCTTTGAT	CCGTGTGAAGCCCACAATAAA
CDA	CTGAACGGACCGCTATCCAG	AGGCCCCACATGGAGAGATAA
CDC6	CCAGGCACAGGCTACAATCAG	AACAGGTTACGGTTTGGACATT
CPVL	TGGAAGGTGATTGTTTCGCTG	GTCTCCCTTAGGTGGCATGG
CYP1A1	TCGGCCACGGAGTTTCTTC	GGTCAGCATGTGCCCAATCA
DACT1	TTGAACTGTTTGAGGCGAAGAG	ACTGAACACCGAGTTAGAGGAAT
DUOX2	CTGGGTCCATCGGGCAATC	GTCGGCGTAATTGGCTGGTA
GALNT6	ACAGCGTCCTACACACCAC	CTTCTCCTTTAGGTGCTCCTCT
H3C1	ACTGCTCGGAAGTCTACTGGT	GCGCTGGAAAGGTAGTTTACGA
IFI44L	AGCCGTCAGGGATGTACTATAAC	AGGGAATCATTTGGCTCTGTAGA
INPP4B	CCAGAAGACTCCAAATGAACCG	ACGGGGTGGATTACGGAGA
ISLR	CGACTGTGGGGAAAAGTATGG	GGCTCAGTGTAGTCACATTGG
LGALS3BP	GTTGCTGGCCCGGTACAAA	CCAGGAACTGTCTGTCACAAAG
LTBP2	AGCACCAACCACTGTATCAAAC	CTCATCGGGAATGACCTCCTC
PCDH7	TGATCTTCGACGAGAACGAGT	CGTTGATGTCAAGCACGATGA
PELP1	TCAGTAATGCACGTCTCAGTTC	CTCCGAAGCCAAGACACACAG
PLOD3	AGAAGGTCCGGTGGTTAAAGA	CGGCCAGAATCACGTCGTAG
SERPINB2	CAGCACCGAAGACCAGATGG	CCTGCAAAATCGCATCAGGATAA
SLC2A2	GCCTGGTTCCTATGTATATCGGT	GCCACAGATCATAATTGCCCAAG
DElncRNAs	Forward (5¡Ç ¡æ 3¡Ç)	Reverse (5¡Ç ¡æ 3¡Ç)
AC007563.2	CCCATGAAAGCAGGGACCTC	GCTTCTATTCTGTGGCAGGACT
AC037198.2_F	GACCCCAGCCTCCATTGAC	CAGAGGTTTCTTGAACGGGC
AC096751.2	CCGGAATTGTCTCCCTTGGC	GAGTGTGGGAAGGTATGTGGG
ARHGEF2-AS2	TAAGTGAAGCAGGCCCACAC	CTTTCCTCCCCACGTCTGTC
DLX6-AS1	TGGGAGCTTTATCCCCTCCT	TAGCACACACCTGGTACACG
EPHA5-AS1	CACCCACGGAGGGAAGTAAT	CATGCCCGTGAGGCTTTTTG
HELLPAR	TGAATCGGATGAACCAGCCTT	GAGCCCTGCTGAACAACCTTA
LINC02577_F	GTATCTTGTGCCGACCTCCTATC	TCACTCCAACTTCTGCCTTCGT
MFF-DT	TGGAGGTTACAGGATGTGGAC	ACACTCTGTCCAGGGGTCTT
NSMCE1-DT	GGAGGGAAGAAGAAGTGCGA	CGGATCTATTCTGGCCCTGTC
SAPCD1-AS1	GTGACTCCTTTCTGCTGCCTT	TGGCAGCAACAGGTAAACTTCA
