# Supplementary material for: Identification of differentially expressed mRNA/lncRNA modules in acutely regorafenib-treated sorafenib-resistant Huh7 hepatocellular carcinoma cells
Source: PLoS One. 2024 Apr 11;19(4):e0301663. doi: 10.1371/journal.pone.0301663 (PMC11008899; doi:10.1371/journal.pone.0301663)
Supplement: S3 Table — (CSV) [file pone.0301663.s010.csv]

Additional file 2. All significant up- and downregulated DElncRNAs in Rego vs. Con cells.
gene_id	baseMean	log2FoldChange	lfcSE	stat	pvalue	padj	gene_type	gene_name	hgnc_id	entrez_id
ENSG00000187013.4	9.299736759	2.017629226	0.678929125	2.971781813	0.00296077	0.022325585	lncRNA	LINC02875	HGNC:32699	32699
ENSG00000205562.3	11.80776541	2.693268538	0.635949916	4.235032463	2.29E-05	0.000361458	lncRNA	AL049775.1	NA	NA
ENSG00000221990.4	6.180075374	2.263674918	0.837061311	2.704311965	0.0068446	0.042592447	lncRNA	EXOC3-AS1	HGNC:25175	25175
ENSG00000227128.5	6.258229587	3.22522138	0.93540551	3.447939257	0.000564881	0.005781849	lncRNA	LBX1-AS1	HGNC:48678	48678
ENSG00000235910.2	56.18125492	3.048221978	0.313700206	9.716990672	2.55E-22	5.18E-20	lncRNA	APOA1-AS	HGNC:40079	40079
ENSG00000250902.1	8.248160322	2.064603179	0.706060539	2.924116367	0.003454356	0.025042995	lncRNA	SMAD1-AS1	HGNC:49379	49379
ENSG00000260372.7	6.2208687	2.658126908	0.872977915	3.044895939	0.002327608	0.018376353	lncRNA	AQP4-AS1	HGNC:26399	26399
ENSG00000267586.7	13.53291664	2.509591563	0.598900906	4.190328547	2.79E-05	0.000432056	lncRNA	LINC00907	HGNC:44327	44327
ENSG00000272170.1	8.525253651	2.03570617	0.688964435	2.954733317	0.003129394	0.023300028	lncRNA	AL355385.1	NA	NA
ENSG00000272341.1	7.948226631	2.020364034	0.709190027	2.848833116	0.004387989	0.030238002	lncRNA	AL137003.1	NA	NA
ENSG00000273760.1	5.999316936	2.627240621	0.895199871	2.934808981	0.003337531	0.024418402	lncRNA	AC245041.1	NA	NA
ENSG00000287377.1	9.321344105	2.168594956	0.687632558	3.153711861	0.001612082	0.013783248	lncRNA	AC090948.4	NA	NA
ENSG00000197301.7	25.99304241	-2.765188766	0.48281673	-5.72720163	1.02E-08	3.44E-07	lncRNA	HMGA2-AS1	HGNC:53973	53973
ENSG00000227210.2	46.61888928	-2.755484826	0.393517452	-7.002192186	2.52E-12	1.65E-10	lncRNA	AC079145.1	NA	NA
ENSG00000227220.1	22.24050752	-2.11565318	0.475442944	-4.449857146	8.59E-06	0.000155229	lncRNA	AL133346.1	NA	NA
ENSG00000227392.2	12.01301697	-2.129413368	0.659203913	-3.230280233	0.001236689	0.011016821	lncRNA	HPN-AS1	HGNC:47041	47041
ENSG00000228022.6	30.02460776	-2.207010295	0.42184712	-5.23177756	1.68E-07	4.49E-06	lncRNA	HCG20	HGNC:31334	31334
ENSG00000228703.1	20.74063844	-2.140636263	0.506467162	-4.22660426	2.37E-05	0.00037266	lncRNA	AL355310.2	NA	NA
ENSG00000232993.1	7.055118272	-3.910267662	1.225233977	-3.191445662	0.001415627	0.012359935	lncRNA	AL445183.1	NA	NA
ENSG00000233718.8	17.96481383	-2.261188929	0.593508001	-3.809871014	0.000139039	0.001752875	lncRNA	MYCNOS	HGNC:16911	16911
ENSG00000236671.9	10.38945603	-2.206087968	0.722093288	-3.055128755	0.002249639	0.017885355	lncRNA	PRKG1-AS1	HGNC:45029	45029
ENSG00000236892.2	8.824381069	-2.044361802	0.764513276	-2.674069719	0.007493687	0.045446556	lncRNA	AL357833.1	NA	NA
ENSG00000243818.5	6.879311318	-3.246342544	1.055636216	-3.075247413	0.00210328	0.016989856	lncRNA	AC021074.3	NA	NA
ENSG00000247095.3	16.07862431	-2.167127635	0.606654399	-3.572260644	0.000353913	0.0038982	lncRNA	MIR210HG	HGNC:39524	39524
ENSG00000249825.6	19.37753196	-2.276789107	0.521075243	-4.369405643	1.25E-05	0.000214252	lncRNA	THBS4-AS1	HGNC:40583	40583
ENSG00000250846.6	16.70358033	-2.150331052	0.56257658	-3.822290382	0.000132218	0.001680897	lncRNA	EPHA5-AS1	HGNC:50602	50602
ENSG00000254166.3	43.56850553	-2.371111959	0.367054757	-6.459831713	1.05E-10	5.06E-09	lncRNA	CASC19	HGNC:49476	49476
ENSG00000256007.1	9.219474274	-3.176358571	0.900173155	-3.528608415	0.000417751	0.004513633	lncRNA	ARAP1-AS1	HGNC:39993	39993
ENSG00000259125.1	8.909100338	-2.000346263	0.738750509	-2.707742652	0.006774253	0.04234842	lncRNA	LRP1-AS	HGNC:51694	51694
ENSG00000268112.1	7.321579933	-2.89272921	0.930762748	-3.107912534	0.001884138	0.015589983	lncRNA	AC008761.1	NA	NA
ENSG00000272273.1	26.86808581	-2.142632358	0.439375667	-4.876538505	1.08E-06	2.43E-05	lncRNA	IER3-AS1	HGNC:53629	53629
ENSG00000274021.1	45.20792095	-3.337932774	0.424643534	-7.860552462	3.82E-15	3.42E-13	lncRNA	AC024909.1	NA	NA
ENSG00000278936.1	6.932256521	-2.393272716	0.889284669	-2.691233525	0.007118834	0.043857566	lncRNA	AC244517.4	NA	NA
ENSG00000286964.1	6.033342993	-3.04781809	1.065045388	-2.861679066	0.004214034	0.02933649	lncRNA	AL136169.1	NA	NA
