# Supplementary material for: Identification of differentially expressed mRNA/lncRNA modules in acutely regorafenib-treated sorafenib-resistant Huh7 hepatocellular carcinoma cells
Source: PLoS One. 2024 Apr 11;19(4):e0301663. doi: 10.1371/journal.pone.0301663 (PMC11008899; doi:10.1371/journal.pone.0301663)
Supplement: S4 Table — (CSV) [file pone.0301663.s011.csv]

Additional file 3. All significant up- and downregulated DEmRNAs in SR vs. Con cells.
gene_id	baseMean	log2FoldChange	lfcSE	stat	pvalue	padj	gene_type	gene_name	hgnc_id	entrez_id
ENSG00000005187.12	84.95003985	2.735039632	0.249110561	10.97921989	4.81E-28	1.92E-25	protein_coding	ACSM3	HGNC:10522	10522
ENSG00000021645.20	6.745207248	3.065764274	0.858000488	3.573149803	0.000352713	0.00388813	protein_coding	NRXN3	HGNC:8010	8010
ENSG00000040731.10	7.229468639	2.466351773	0.824915102	2.989824975	0.002791373	0.021356048	protein_coding	CDH10	HGNC:1749	1749
ENSG00000049249.9	46.63881256	3.743584873	0.390887715	9.577136172	9.98E-22	1.79E-19	protein_coding	TNFRSF9	HGNC:11924	11924
ENSG00000053747.17	19.45459342	2.350220847	0.519112014	4.527386735	5.97E-06	0.000113139	protein_coding	LAMA3	HGNC:6483	6483
ENSG00000070404.10	145.9970789	2.451246554	0.189254665	12.95210637	2.29E-38	2.22E-35	protein_coding	FSTL3	HGNC:3973	3973
ENSG00000079156.17	37.26265464	2.04836546	0.347572486	5.893347557	3.78E-09	1.38E-07	protein_coding	OSBPL6	HGNC:16388	16388
ENSG00000079557.5	16.17590714	2.085395024	0.526906758	3.95780656	7.56E-05	0.001032043	protein_coding	AFM	HGNC:316	316
ENSG00000079689.14	14.75822961	2.260665544	0.575279335	3.92968321	8.51E-05	0.001143386	protein_coding	SCGN	HGNC:16941	16941
ENSG00000100033.17	16.14051913	2.147378476	0.545030676	3.939922228	8.15E-05	0.001104336	protein_coding	PRODH	HGNC:9453	9453
ENSG00000100665.12	27.24969523	2.883018193	0.444595814	6.484582405	8.90E-11	4.39E-09	protein_coding	SERPINA4	HGNC:8948	8948
ENSG00000102230.14	11.03673299	2.35684978	0.655853028	3.593563923	0.000326186	0.003633272	protein_coding	PCYT1B	HGNC:8755	8755
ENSG00000107611.16	6.03472245	2.615133628	0.85552159	3.05677105	0.002237351	0.017845843	protein_coding	CUBN	HGNC:2548	2548
ENSG00000116701.15	12.02036594	2.339368931	0.677356407	3.453675064	0.000553003	0.005698866	protein_coding	NCF2	HGNC:7661	7661
ENSG00000118137.10	182.6956991	3.367978821	0.187598656	17.95310738	4.54E-72	1.23E-68	protein_coding	APOA1	HGNC:600	600
ENSG00000122787.15	29.72712391	2.902697033	0.40640126	7.14244103	9.17E-13	6.43E-11	protein_coding	AKR1D1	HGNC:388	388
ENSG00000128965.13	64.99529039	2.74591478	0.289741836	9.477108389	2.61E-21	4.28E-19	protein_coding	CHAC1	HGNC:28680	28680
ENSG00000130830.15	44.95837037	2.144987108	0.309532871	6.929755469	4.22E-12	2.67E-10	protein_coding	MPP1	HGNC:7219	7219
ENSG00000135447.17	10.90863088	2.593654287	0.71799398	3.612362163	0.00030342	0.00340828	protein_coding	PPP1R1A	HGNC:9286	9286
ENSG00000135842.17	7.922136128	2.650860715	0.767526793	3.453769611	0.000552809	0.005698866	protein_coding	NIBAN1	HGNC:16784	16784
ENSG00000136881.12	26.64200586	2.039379957	0.393030311	5.188861776	2.12E-07	5.56E-06	protein_coding	BAAT	HGNC:932	932
ENSG00000138136.6	9.161313712	2.247555555	0.707407726	3.177171345	0.001487191	0.012893732	protein_coding	LBX1	HGNC:16960	16960
ENSG00000139410.15	17.59407546	2.213769838	0.483925594	4.574607885	4.77E-06	9.23E-05	protein_coding	SDSL	HGNC:30404	30404
ENSG00000142149.9	8.499543032	2.001648691	0.717776396	2.788680014	0.005292333	0.034936883	protein_coding	HUNK	HGNC:13326	13326
ENSG00000143278.5	8.018495378	2.149668592	0.7592934	2.831143523	0.00463819	0.031530886	protein_coding	F13B	HGNC:3534	3534
ENSG00000148702.15	295.7112267	2.80608182	0.145731757	19.25511556	1.28E-82	8.70E-79	protein_coding	HABP2	HGNC:4798	4798
ENSG00000152932.8	23.27124245	2.509510563	0.451557159	5.557459365	2.74E-08	8.48E-07	protein_coding	RAB3C	HGNC:30269	30269
ENSG00000153822.14	20.63250724	2.695955463	0.484381302	5.565771125	2.61E-08	8.11E-07	protein_coding	KCNJ16	HGNC:6262	6262
ENSG00000162692.12	24.73124091	3.002664558	0.48135149	6.237987462	4.43E-10	1.95E-08	protein_coding	VCAM1	HGNC:12663	12663
ENSG00000163121.10	10.81241553	3.180574784	0.712345534	4.464932578	8.01E-06	0.000145463	protein_coding	NEURL3	HGNC:25162	25162
ENSG00000165449.12	41.39535639	2.305633379	0.33685086	6.844671201	7.67E-12	4.49E-10	protein_coding	SLC16A9	HGNC:23520	23520
ENSG00000169562.13	20.87795998	2.152398806	0.485286039	4.435319857	9.19E-06	0.000164987	protein_coding	GJB1	HGNC:4283	4283
ENSG00000183508.5	13.72274285	2.397269551	0.570796353	4.199868377	2.67E-05	0.000416146	protein_coding	TENT5C	HGNC:24712	24712
ENSG00000186212.4	13.94659883	3.750019558	0.685357277	5.471627256	4.46E-08	1.34E-06	protein_coding	SOWAHB	HGNC:32958	32958
ENSG00000197893.14	50.53532392	2.884039201	0.328301129	8.784737395	1.57E-18	1.99E-16	protein_coding	NRAP	HGNC:7988	7988
ENSG00000198417.7	29.52701693	2.085475337	0.384160543	5.428655744	5.68E-08	1.65E-06	protein_coding	MT1F	HGNC:7398	7398
ENSG00000198822.10	7.503110145	2.413446499	0.812498282	2.970401973	0.002974103	0.022381964	protein_coding	GRM3	HGNC:4595	4595
ENSG00000203724.11	12.87551875	2.119531169	0.562209909	3.769999664	0.000163248	0.002015117	protein_coding	C1orf53	HGNC:30003	30003
ENSG00000226287.8	9.783027805	2.260923688	0.683046969	3.310055954	0.000932773	0.008811468	transcribed_unprocessed_pseudogene	TMEM191A	HGNC:25317	25317
ENSG00000237988.5	332.2199845	2.640827588	0.144202523	18.31332439	6.48E-75	2.20E-71	protein_coding	OR2I1P	HGNC:8258	8258
ENSG00000259479.6	8.109898341	2.197891487	0.703936687	3.122285748	0.001794527	0.014994439	transcribed_unprocessed_pseudogene	SORD2P	HGNC:49919	49919
ENSG00000003137.9	50.83594549	-2.243837674	0.327003732	-6.861810599	6.80E-12	4.02E-10	protein_coding	CYP26B1	HGNC:20581	20581
ENSG00000007968.7	22.89227123	-2.233327212	0.49142145	-4.544627046	5.50E-06	0.000104994	protein_coding	E2F2	HGNC:3114	3114
ENSG00000011028.14	11.00125329	-5.475143205	1.316682512	-4.15828657	3.21E-05	0.000490632	protein_coding	MRC2	HGNC:16875	16875
ENSG00000030582.18	57.09287927	-2.288239926	0.331601431	-6.900573138	5.18E-12	3.13E-10	protein_coding	GRN	HGNC:4601	4601
ENSG00000047457.14	227.8538918	-2.151305013	0.170532083	-12.61525087	1.74E-36	1.13E-33	protein_coding	CP	HGNC:2295	2295
ENSG00000061656.11	18.54465286	-3.054228784	0.608330911	-5.020670045	5.15E-07	1.24E-05	protein_coding	SPAG4	HGNC:11214	11214
ENSG00000063127.16	8.294815913	-2.133732988	0.780276357	-2.734586237	0.006245873	0.039741019	protein_coding	SLC6A16	HGNC:13622	13622
ENSG00000067798.16	49.37934645	-3.604014373	0.425143354	-8.477174431	2.31E-17	2.64E-15	protein_coding	NAV3	HGNC:15998	15998
ENSG00000074181.9	37.29009004	-2.897783888	0.429785228	-6.742399924	1.56E-11	8.69E-10	protein_coding	NOTCH3	HGNC:7883	7883
ENSG00000077420.16	7.243848496	-2.44109171	0.908555165	-2.686784253	0.007214353	0.044305575	protein_coding	APBB1IP	HGNC:17379	17379
ENSG00000079215.15	58.51969933	-3.119321621	0.353832868	-8.815805146	1.19E-18	1.55E-16	protein_coding	SLC1A3	HGNC:10941	10941
ENSG00000079385.23	28.53608459	-2.825859223	0.471424359	-5.994300399	2.04E-09	7.90E-08	protein_coding	CEACAM1	HGNC:1814	1814
ENSG00000084110.11	6.017928919	-3.677414396	1.218532679	-3.017903795	0.002545297	0.019784957	protein_coding	HAL	HGNC:4806	4806
ENSG00000086696.11	9.116355509	-2.284123764	0.755766527	-3.022261084	0.00250894	0.019558234	protein_coding	HSD17B2	HGNC:5211	5211
ENSG00000087303.18	61.98121723	-2.184505341	0.319425166	-6.838864226	7.98E-12	4.66E-10	protein_coding	NID2	HGNC:13389	13389
ENSG00000088836.14	34.94346504	-2.527037317	0.415819921	-6.07723967	1.22E-09	4.83E-08	protein_coding	SLC4A11	HGNC:16438	16438
ENSG00000092421.17	59.82654937	-2.1284619	0.29501834	-7.214676539	5.41E-13	3.93E-11	protein_coding	SEMA6A	HGNC:10738	10738
ENSG00000092758.18	8.270236667	-3.474539449	1.002128034	-3.467161211	0.000525986	0.005486957	protein_coding	COL9A3	HGNC:2219	2219
ENSG00000101210.13	24.67321909	-2.115557223	0.446957132	-4.733244128	2.21E-06	4.63E-05	protein_coding	EEF1A2	HGNC:3192	3192
ENSG00000105088.8	27.12555116	-2.276593472	0.452752058	-5.028344837	4.95E-07	1.20E-05	protein_coding	OLFM2	HGNC:17189	17189
ENSG00000105220.17	260.93279	-2.20152888	0.170508279	-12.91156588	3.87E-38	3.51E-35	protein_coding	GPI	HGNC:4458	4458
ENSG00000105696.9	7.585582284	-2.909787677	0.928703995	-3.133170194	0.001729291	0.014565666	protein_coding	TMEM59L	HGNC:13237	13237
ENSG00000106003.13	9.043227665	-2.276365752	0.789699739	-2.882571234	0.003944439	0.027844426	protein_coding	LFNG	HGNC:6560	6560
ENSG00000106366.9	42.667791	-2.131585199	0.362325367	-5.883069173	4.03E-09	1.46E-07	protein_coding	SERPINE1	HGNC:8583	8583
ENSG00000106397.12	92.66202108	-2.059574422	0.24348994	-8.458560643	2.71E-17	3.06E-15	protein_coding	PLOD3	HGNC:9083	9083
ENSG00000106624.11	7.89406983	-4.086083935	1.170369671	-3.491276334	0.000480719	0.005080977	protein_coding	AEBP1	HGNC:303	303
ENSG00000107159.13	25.65764431	-3.547333058	0.582475391	-6.090099449	1.13E-09	4.48E-08	protein_coding	CA9	HGNC:1383	1383
ENSG00000107984.10	62.04406316	-3.098519433	0.339258282	-9.133216786	6.65E-20	9.42E-18	protein_coding	DKK1	HGNC:2891	2891
ENSG00000110811.20	29.76905179	-2.205451222	0.414772841	-5.31725081	1.05E-07	2.92E-06	protein_coding	P3H3	HGNC:19318	19318
ENSG00000111077.18	61.40074817	-2.32393241	0.323242462	-7.189440377	6.51E-13	4.63E-11	protein_coding	TNS2	HGNC:19737	19737
ENSG00000113083.15	84.56184162	-2.689132614	0.273108215	-9.846399583	7.10E-23	1.73E-20	protein_coding	LOX	HGNC:6664	6664
ENSG00000113721.14	7.645573751	-2.928938562	0.912705188	-3.209074082	0.001331632	0.011724393	protein_coding	PDGFRB	HGNC:8804	8804
ENSG00000116260.17	22.34928368	-2.305491533	0.488758664	-4.71703461	2.39E-06	4.98E-05	protein_coding	QSOX1	HGNC:9756	9756
ENSG00000116273.6	32.26897023	-2.45045556	0.447891191	-5.471095674	4.47E-08	1.34E-06	protein_coding	PHF13	HGNC:22983	22983
ENSG00000117298.16	166.4185584	-2.013102128	0.199078812	-10.11208628	4.88E-24	1.36E-21	protein_coding	ECE1	HGNC:3146	3146
ENSG00000117394.24	77.60799368	-2.658324607	0.2854128	-9.313964216	1.23E-20	1.86E-18	protein_coding	SLC2A1	HGNC:11005	11005
ENSG00000118520.15	31.19994139	-4.233753159	0.62008556	-6.827691909	8.63E-12	5.02E-10	protein_coding	ARG1	HGNC:663	663
ENSG00000118523.6	129.1461558	-2.790293135	0.232712649	-11.99029423	3.99E-33	2.09E-30	protein_coding	CCN2	HGNC:2500	2500
ENSG00000118946.12	21.1957059	-2.536357067	0.522694233	-4.852468057	1.22E-06	2.72E-05	protein_coding	PCDH17	HGNC:14267	14267
ENSG00000119630.14	13.57317385	-2.679882084	0.681699022	-3.931180769	8.45E-05	0.001139601	protein_coding	PGF	HGNC:8893	8893
ENSG00000123146.20	30.14137497	-2.078186403	0.421481043	-4.930675853	8.19E-07	1.90E-05	protein_coding	ADGRE5	HGNC:1711	1711
ENSG00000125285.6	11.08641053	-5.500889125	1.271808607	-4.325249174	1.52E-05	0.000255655	protein_coding	SOX21	HGNC:11197	11197
ENSG00000125351.13	8.010947682	-2.08089158	0.783447308	-2.656070879	0.0079057	0.047333289	protein_coding	UPF3B	HGNC:20439	20439
ENSG00000127948.16	117.0445217	-2.011350515	0.217614239	-9.242733947	2.40E-20	3.59E-18	protein_coding	POR	HGNC:9208	9208
ENSG00000129521.15	15.17201272	-2.877942569	0.663303355	-4.33880297	1.43E-05	0.000243004	protein_coding	EGLN3	HGNC:14661	14661
ENSG00000130876.11	12.78477524	-2.631989349	0.701749711	-3.750609807	0.000176405	0.002163785	protein_coding	SLC7A10	HGNC:11058	11058
ENSG00000131389.17	77.26090098	-2.358184011	0.270343342	-8.722922464	2.71E-18	3.35E-16	protein_coding	SLC6A6	HGNC:11052	11052
ENSG00000131910.5	13.21982405	-2.477184789	0.680065114	-3.642570013	0.00026993	0.003085589	protein_coding	NR0B2	HGNC:7961	7961
ENSG00000132031.13	226.1132867	-2.740535107	0.192870847	-14.20917234	8.04E-46	1.21E-42	protein_coding	MATN3	HGNC:6909	6909
ENSG00000133107.15	40.54685579	-4.456390719	0.576595255	-7.728802276	1.09E-14	9.17E-13	protein_coding	TRPC4	HGNC:12336	12336
ENSG00000134363.12	33.83283285	-3.527007564	0.502268454	-7.022156251	2.18E-12	1.45E-10	protein_coding	FST	HGNC:3971	3971
ENSG00000134853.12	19.17237267	-2.747531553	0.585684835	-4.691143404	2.72E-06	5.58E-05	protein_coding	PDGFRA	HGNC:8803	8803
ENSG00000136542.9	6.878052074	-3.205236032	1.031158162	-3.108384483	0.001881132	0.01557458	protein_coding	GALNT5	HGNC:4127	4127
ENSG00000137331.12	98.5905506	-2.03940232	0.242894445	-8.396249335	4.61E-17	4.98E-15	protein_coding	IER3	HGNC:5392	5392
ENSG00000138166.6	67.28391131	-3.179854029	0.348464578	-9.125329315	7.15E-20	1.00E-17	protein_coding	DUSP5	HGNC:3071	3071
ENSG00000139318.8	113.2795281	-3.667119943	0.288828546	-12.69652877	6.18E-37	4.20E-34	protein_coding	DUSP6	HGNC:3072	3072
ENSG00000140853.16	6.598161578	-2.71614588	0.952245109	-2.852360022	0.004339592	0.029995666	protein_coding	NLRC5	HGNC:29933	29933
ENSG00000141456.16	87.52337309	-2.106096795	0.245456997	-8.580308659	9.46E-18	1.16E-15	protein_coding	PELP1	HGNC:30134	30134
ENSG00000142627.13	166.549962	-2.248857455	0.194470899	-11.56397932	6.27E-31	3.16E-28	protein_coding	EPHA2	HGNC:3386	3386
ENSG00000143847.15	13.56240618	-2.735581946	0.671680059	-4.072745513	4.65E-05	0.000676686	protein_coding	PPFIA4	HGNC:9248	9248
ENSG00000144355.15	7.099644084	-3.883923193	1.19833306	-3.241104934	0.001190673	0.010712124	protein_coding	DLX1	HGNC:2914	2914
ENSG00000144891.19	22.14309739	-2.412203684	0.497974369	-4.84403181	1.27E-06	2.83E-05	protein_coding	AGTR1	HGNC:336	336
ENSG00000151715.8	7.100985829	-2.47990607	0.893419674	-2.775745983	0.005507522	0.036035989	protein_coding	TMEM45B	HGNC:25194	25194
ENSG00000157087.20	75.17823635	-2.357227632	0.276775834	-8.516739349	1.64E-17	1.91E-15	protein_coding	ATP2B2	HGNC:815	815
ENSG00000162383.13	5.816731342	-3.62284987	1.219720344	-2.970229927	0.002975769	0.022381964	protein_coding	SLC1A7	HGNC:10945	10945
ENSG00000163638.13	26.27503936	-2.560951865	0.47497415	-5.391771034	6.98E-08	2.00E-06	protein_coding	ADAMTS9	HGNC:13202	13202
ENSG00000164056.11	84.35084075	-2.758735255	0.275861749	-10.00042691	1.52E-23	4.05E-21	protein_coding	SPRY1	HGNC:11269	11269
ENSG00000165124.18	29.75184662	-2.225149938	0.423293145	-5.256758741	1.47E-07	4.02E-06	protein_coding	SVEP1	HGNC:15985	15985
ENSG00000165905.18	10.56465726	-2.31526759	0.732113365	-3.162444099	0.001564508	0.013418662	protein_coding	LARGE2	HGNC:16522	16522
ENSG00000166793.13	18.63660828	-2.625255502	0.573540049	-4.577283671	4.71E-06	9.14E-05	protein_coding	YPEL4	HGNC:18328	18328
ENSG00000166851.15	103.5185582	-2.099466715	0.231882029	-9.05402943	1.38E-19	1.91E-17	protein_coding	PLK1	HGNC:9077	9077
ENSG00000169783.13	25.26185971	-2.283652379	0.462820321	-4.934209399	8.05E-07	1.87E-05	protein_coding	LINGO1	HGNC:21205	21205
ENSG00000169992.10	15.38101857	-2.742538595	0.6438314	-4.259715505	2.05E-05	0.000329121	protein_coding	NLGN2	HGNC:14290	14290
ENSG00000170801.10	11.45613421	-2.452085795	0.691774402	-3.544632163	0.000393161	0.004278539	protein_coding	HTRA3	HGNC:30406	30406
ENSG00000172375.14	6.214513602	-3.080925873	1.049476221	-2.935679542	0.003328179	0.024366645	protein_coding	C2CD2L	HGNC:29000	29000
ENSG00000174348.14	31.21362419	-3.677527539	0.541297182	-6.793915912	1.09E-11	6.21E-10	protein_coding	PODN	HGNC:23174	23174
ENSG00000175832.13	67.38481438	-3.349430415	0.344081751	-9.734402957	2.15E-22	4.57E-20	protein_coding	ETV4	HGNC:3493	3493
ENSG00000175894.18	7.129112653	-2.485480572	0.908585185	-2.735550405	0.006227605	0.039678739	protein_coding	TSPEAR	HGNC:1268	1268
ENSG00000176907.5	135.2816328	-2.37970136	0.214435426	-11.09751968	1.29E-28	5.48E-26	protein_coding	TCIM	HGNC:1357	1357
ENSG00000178999.13	62.24421346	-2.268610395	0.306685311	-7.397192856	1.39E-13	1.07E-11	protein_coding	AURKB	HGNC:11390	11390
ENSG00000180616.9	23.52052857	-2.609822944	0.498774958	-5.232465865	1.67E-07	4.48E-06	protein_coding	SSTR2	HGNC:11331	11331
ENSG00000182809.11	6.737269614	-2.605983815	0.971575654	-2.682224288	0.007313441	0.044624425	protein_coding	CRIP2	HGNC:2361	2361
ENSG00000183196.10	11.38566197	-2.039420736	0.644047548	-3.166568589	0.00154249	0.013280055	protein_coding	CHST6	HGNC:6938	6938
ENSG00000184588.18	12.23995757	-2.130204063	0.646402047	-3.295478526	0.000982542	0.009182855	protein_coding	PDE4B	HGNC:8781	8781
ENSG00000187244.12	136.7453228	-2.75194108	0.229414844	-11.99547962	3.75E-33	2.04E-30	protein_coding	BCAM	HGNC:6722	6722
ENSG00000187678.10	84.8599438	-5.744941977	0.579100523	-9.920457239	3.39E-23	8.39E-21	protein_coding	SPRY4	HGNC:15533	15533
ENSG00000189067.14	12.82041797	-2.08233184	0.615135753	-3.385158202	0.000711372	0.007058205	protein_coding	LITAF	HGNC:16841	16841
ENSG00000196139.14	10.63816726	-2.103526241	0.688998121	-3.053021736	0.002265495	0.01797989	protein_coding	AKR1C3	HGNC:386	386
ENSG00000198774.5	15.88110814	-3.472708145	0.721379258	-4.813983918	1.48E-06	3.24E-05	protein_coding	RASSF9	HGNC:15739	15739
ENSG00000198910.14	21.66157344	-2.322119915	0.519563422	-4.46936758	7.85E-06	0.000143245	protein_coding	L1CAM	HGNC:6470	6470
ENSG00000204394.13	255.0910671	-2.080618637	0.157514244	-13.20908246	7.78E-40	8.82E-37	protein_coding	VARS1	HGNC:12651	12651
ENSG00000204410.16	20.25438225	-2.24336399	0.528126025	-4.247781557	2.16E-05	0.000343492	protein_coding	MSH5	HGNC:7328	7328
ENSG00000204580.13	36.91033385	-2.009911857	0.365037646	-5.506039934	3.67E-08	1.12E-06	protein_coding	DDR1	HGNC:2730	2730
ENSG00000205517.13	10.36150326	-2.069045597	0.700605527	-2.953224771	0.003144729	0.023388599	protein_coding	RGL3	HGNC:30282	30282
ENSG00000228327.3	6.371279784	-2.66679159	0.958541133	-2.782135787	0.005400244	0.03548082	transcribed_unprocessed_pseudogene	AL669831.1	NA	NA
ENSG00000244405.8	41.1674872	-3.590336845	0.474065335	-7.573506389	3.63E-14	2.99E-12	protein_coding	ETV5	HGNC:3494	3494
ENSG00000250261.1	9.461794469	-2.518998992	0.810174177	-3.109206717	0.001875904	0.01555699	unprocessed_pseudogene	CCDC74BP1	HGNC:51917	51917
ENSG00000265972.6	13.00230437	-3.418244446	0.798790966	-4.27927279	1.88E-05	0.000305831	protein_coding	TXNIP	HGNC:16952	16952
ENSG00000275832.5	9.449968106	-2.520342691	0.797070191	-3.162008465	0.00156685	0.013430285	protein_coding	ARHGAP23	HGNC:29293	29293
