# Supplementary material for: Identification of differentially expressed mRNA/lncRNA modules in acutely regorafenib-treated sorafenib-resistant Huh7 hepatocellular carcinoma cells
Source: PLoS One. 2024 Apr 11;19(4):e0301663. doi: 10.1371/journal.pone.0301663 (PMC11008899; doi:10.1371/journal.pone.0301663)
Supplement: S5 Table — (CSV) [file pone.0301663.s012.csv]

Additional file 4. All significant up- and downregulated DElncRNAs in SR vs. Con cells.
gene_id	baseMean	log2FoldChange	lfcSE	stat	pvalue	padj	gene_type	gene_name	hgnc_id	entrez_id
ENSG00000173077.16	7.509661938	6.215586663	1.320523717	4.706910282	2.51E-06	2.04E-05	lncRNA	DELEC1	HGNC:23658	23658
ENSG00000177822.8	5.450473046	4.725836203	1.407610306	3.357346975	0.000786943	0.003844232	lncRNA	TENM3-AS1	HGNC:28076	28076
ENSG00000180139.11	191.6365692	10.54339765	1.186102271	8.889113451	6.16E-19	1.73E-17	lncRNA	ACTA2-AS1	HGNC:45169	45169
ENSG00000185904.12	10.12563171	4.40468216	1.330226367	3.311227523	0.000928877	0.004461713	lncRNA	LINC00839	HGNC:28269	28269
ENSG00000196741.5	6.377599527	3.510727195	1.051212308	3.33969377	0.000838708	0.004068142	lncRNA	LINC01560	HGNC:27333	27333
ENSG00000203506.5	5.645039621	5.602354076	1.399948505	4.001828679	6.29E-05	0.000399199	lncRNA	RBMS3-AS2	HGNC:39988	39988
ENSG00000203706.8	20.84061023	4.209490375	0.754392152	5.579976361	2.41E-08	2.55E-07	lncRNA	SERTAD4-AS1	HGNC:32019	32019
ENSG00000204261.9	8.944490697	3.352888261	1.050213905	3.192576525	0.001410096	0.00641723	lncRNA	PSMB8-AS1	HGNC:39758	39758
ENSG00000206195.11	48.19476087	2.701835946	0.360978897	7.484747626	7.17E-14	1.37E-12	lncRNA	DUXAP8	HGNC:32187	32187
ENSG00000218416.4	7.834232577	3.420395604	0.970434952	3.52460059	0.000424122	0.002207067	lncRNA	AC110619.1	NA	NA
ENSG00000223949.8	5.146873191	5.44951955	1.458152238	3.737277499	0.000186024	0.001055767	lncRNA	ROR1-AS1	HGNC:40508	40508
ENSG00000224259.7	32.24365454	6.104778759	0.898755767	6.792477981	1.10E-11	1.73E-10	lncRNA	LINC01133	HGNC:49447	49447
ENSG00000225216.6	12.67278029	3.645644375	0.760354779	4.794662275	1.63E-06	1.36E-05	lncRNA	AC007362.1	NA	NA
ENSG00000226571.2	2.153636471	4.731919148	1.606598079	2.945303625	0.003226379	0.013229323	lncRNA	AL592429.2	NA	NA
ENSG00000227496.3	15.0690267	3.323600413	0.804839439	4.129519815	3.64E-05	0.000241711	lncRNA	AC099066.2	NA	NA
ENSG00000227741.1	68.74185802	2.668528095	0.295676461	9.025162442	1.79E-19	5.23E-18	lncRNA	AL121987.2	NA	NA
ENSG00000228742.11	9.098718254	4.384199325	1.374188956	3.190390452	0.001420807	0.006456235	lncRNA	LINC02577	HGNC:53749	53749
ENSG00000228919.5	4.003785124	4.403070691	1.465989741	3.003479879	0.002669112	0.011258042	lncRNA	AC097381.1	NA	NA
ENSG00000229109.2	3.341772242	4.631866181	1.589776679	2.913532601	0.003573645	0.014485869	lncRNA	AL137847.1	NA	NA
ENSG00000229400.1	6.406517967	3.885049508	1.246986228	3.115551255	0.001836014	0.008104884	lncRNA	CNIH3-AS1	HGNC:41163	41163
ENSG00000229563.7	2.746734885	5.105226031	1.582878321	3.225280152	0.001258495	0.005803183	lncRNA	LINC01204	HGNC:49635	49635
ENSG00000230479.1	3.319195807	4.791055148	1.549606211	3.091788813	0.001989543	0.008710324	lncRNA	AP000695.1	NA	NA
ENSG00000230782.1	5.44005883	4.681627291	1.419142918	3.298911781	0.000970604	0.00463386	lncRNA	AL807761.4	NA	NA
ENSG00000231172.2	7.221189052	4.443251036	1.232532966	3.604975411	0.000312182	0.001678108	lncRNA	AC007099.1	NA	NA
ENSG00000231711.2	7.077068699	2.433453138	0.973961683	2.498510137	0.012471658	0.041998518	lncRNA	LINC00899	HGNC:48583	48583
ENSG00000232220.2	56.20941842	2.588494788	0.302623971	8.553502151	1.19E-17	3.06E-16	lncRNA	AC008440.1	NA	NA
ENSG00000232295.7	204.9955433	3.123693519	0.197343991	15.82867308	1.97E-56	2.55E-54	lncRNA	AL589935.1	NA	NA
ENSG00000232474.1	8.91627065	3.310611408	0.802841813	4.123616079	3.73E-05	0.000247201	lncRNA	NCKAP5-IT1	HGNC:41497	41497
ENSG00000232524.1	13.97453809	3.805890701	0.874711639	4.351023274	1.36E-05	9.72E-05	lncRNA	AC073323.1	NA	NA
ENSG00000232949.2	9.60838037	2.152324737	0.756159467	2.84638999	0.0044218	0.017435766	lncRNA	AC002480.2	NA	NA
ENSG00000233006.8	17.13329733	2.258004698	0.579615381	3.895694924	9.79E-05	0.000596704	lncRNA	MIR3936HG	HGNC:40538	40538
ENSG00000233061.1	7.036525188	2.776192109	1.012802902	2.741098099	0.006123422	0.022940968	lncRNA	TTLL7-IT1	HGNC:41486	41486
ENSG00000233117.4	27.8307706	6.208426027	1.068187119	5.812114671	6.17E-09	7.08E-08	lncRNA	LINC00702	HGNC:44676	44676
ENSG00000233143.2	12.90040343	5.027630558	1.12581173	4.465782712	7.98E-06	5.96E-05	lncRNA	DIRC3-AS1	HGNC:50636	50636
ENSG00000233237.8	79.46242826	2.998868044	0.328228293	9.13653122	6.45E-20	1.92E-18	lncRNA	LINC00472	HGNC:21380	21380
ENSG00000233251.8	9.309169933	6.411363004	1.29463099	4.952270611	7.34E-07	6.46E-06	lncRNA	AC007743.1	NA	NA
ENSG00000233521.7	11.86865889	6.675431383	1.280179142	5.214450981	1.84E-07	1.76E-06	lncRNA	LINC01638	HGNC:52425	52425
ENSG00000233818.1	4.671094335	5.193494759	1.481843862	3.504751676	0.000457033	0.002357995	lncRNA	AP000695.2	NA	NA
ENSG00000234235.1	7.91907797	3.128355416	0.877761362	3.56401586	0.000365224	0.001930545	lncRNA	BOK-AS1	HGNC:35125	35125
ENSG00000234840.2	5.390880864	5.219660747	1.467863439	3.555958005	0.000376604	0.001982018	lncRNA	LINC01239	HGNC:49796	49796
ENSG00000235033.7	6.463100989	2.437788766	0.961822927	2.534550485	0.01125917	0.038476629	lncRNA	DAAM2-AS1	HGNC:40830	40830
ENSG00000235121.1	1.710056748	4.646622738	1.723475039	2.696077768	0.007016128	0.025736706	lncRNA	AL645504.1	NA	NA
ENSG00000235426.2	10.38435024	2.015075359	0.666011838	3.025584896	0.002481527	0.01058025	lncRNA	AL133481.1	NA	NA
ENSG00000235531.11	7.128711483	5.864571013	1.340159386	4.376025026	1.21E-05	8.73E-05	lncRNA	MSC-AS1	HGNC:48724	48724
ENSG00000235770.6	4.539940104	3.083420892	1.11463318	2.766309983	0.005669461	0.021466858	lncRNA	LINC00607	HGNC:43944	43944
ENSG00000235790.7	14.67416232	2.199980538	0.566094181	3.886244752	0.000101807	0.000617494	lncRNA	PEF1-AS1	HGNC:40154	40154
ENSG00000235885.8	5.691684738	4.194346347	1.264535656	3.31690635	0.000910201	0.004380068	lncRNA	LINC01828	HGNC:52634	52634
ENSG00000235904.3	4.947410011	4.736783901	1.452605111	3.260888912	0.001110635	0.005198187	lncRNA	RBMS3-AS3	HGNC:39989	39989
ENSG00000235927.4	9.22700769	2.339328058	0.750133383	3.118549461	0.001817436	0.008042489	lncRNA	NEXN-AS1	HGNC:31983	31983
ENSG00000236213.2	27.0613432	7.343170103	1.221874614	6.009757484	1.86E-09	2.28E-08	lncRNA	AC006369.1	NA	NA
ENSG00000236333.4	72.50985751	6.122980954	0.626348601	9.77567595	1.43E-22	4.95E-21	lncRNA	TRHDE-AS1	HGNC:27471	27471
ENSG00000236404.10	24.27107595	2.026181293	0.474331228	4.271659074	1.94E-05	0.00013548	lncRNA	VLDLR-AS1	HGNC:49621	49621
ENSG00000236432.8	75.2259565	3.256798907	0.288188878	11.3009181	1.30E-29	6.25E-28	lncRNA	MFF-DT	HGNC:41067	41067
ENSG00000236467.8	10.45421495	6.857986986	1.30491653	5.255498591	1.48E-07	1.42E-06	lncRNA	KCNMA1-AS1	HGNC:51213	51213
ENSG00000236830.7	8.717631187	2.434792935	0.819115589	2.972465628	0.002954183	0.012260435	lncRNA	CBR3-AS1	HGNC:43664	43664
ENSG00000236886.2	8.664152939	3.612868925	0.9334389	3.870493212	0.000108615	0.000652883	lncRNA	AC007563.2	NA	NA
ENSG00000237714.1	38.31695693	2.815547491	0.432512036	6.509755235	7.53E-11	1.09E-09	lncRNA	P4HA2-AS1	HGNC:43560	43560
ENSG00000237786.1	7.740223072	2.667362157	0.815250982	3.271829431	0.00106854	0.005038955	lncRNA	GFOD1-AS1	HGNC:40956	40956
ENSG00000237807.4	6.654439904	6.010520185	1.417336143	4.240716089	2.23E-05	0.000153857	lncRNA	AC022034.1	NA	NA
ENSG00000238246.1	2.46485313	4.93118056	1.708671857	2.885972834	0.003902058	0.015645404	lncRNA	AC069549.1	NA	NA
ENSG00000238273.3	6.079630385	2.237291662	0.916342933	2.441544078	0.014624603	0.047796604	lncRNA	AC108058.1	NA	NA
ENSG00000239467.6	10.45491718	2.048419635	0.726703507	2.818783196	0.004820607	0.018754978	lncRNA	AC007405.3	NA	NA
ENSG00000239922.2	4.014517801	5.632047968	1.514649378	3.71838397	0.000200501	0.00113049	lncRNA	AC092958.1	NA	NA
ENSG00000240476.1	12.62516006	4.122969783	0.870676674	4.735362628	2.19E-06	1.79E-05	lncRNA	LINC00973	HGNC:48868	48868
ENSG00000241288.8	11.98733355	2.275328597	0.644317388	3.531378537	0.0004134	0.002158097	lncRNA	LINC02614	HGNC:54072	54072
ENSG00000243701.7	71.55886853	2.474527997	0.287833876	8.597070064	8.18E-18	2.14E-16	lncRNA	DUBR	HGNC:48569	48569
ENSG00000244625.7	6.194530986	2.220234132	0.854248923	2.599048206	0.009348264	0.032962057	lncRNA	MIATNB	HGNC:50731	50731
ENSG00000245067.7	21.49320104	2.913268398	0.558582667	5.215465085	1.83E-07	1.75E-06	lncRNA	IGFBP7-AS1	HGNC:40296	40296
ENSG00000245275.8	51.85518616	2.054625899	0.329930015	6.227459773	4.74E-10	6.28E-09	lncRNA	SAP30L-AS1	HGNC:26760	26760
ENSG00000245293.3	23.77371095	3.659834674	0.670308534	5.459925525	4.76E-08	4.89E-07	lncRNA	CYP2U1-AS1	HGNC:54817	54817
ENSG00000245573.9	40.40731144	3.064288984	0.406693924	7.534631824	4.90E-14	9.44E-13	lncRNA	BDNF-AS	HGNC:20608	20608
ENSG00000246763.7	5.890772688	2.706306496	1.095213838	2.471030223	0.013472443	0.044708058	lncRNA	RGMB-AS1	HGNC:48666	48666
ENSG00000247081.8	14.17757771	3.740915701	0.815637295	4.586494172	4.51E-06	3.52E-05	lncRNA	BAALC-AS1	HGNC:50461	50461
ENSG00000248115.1	7.268216804	2.482566513	0.86109403	2.883037656	0.003938604	0.015767482	lncRNA	AC023154.1	NA	NA
ENSG00000248152.2	9.207667614	3.215944776	0.852195927	3.773715264	0.000160834	0.000926756	lncRNA	ANK2-AS1	HGNC:40076	40076
ENSG00000248323.7	16.0039441	2.920804569	0.631010171	4.62877574	3.68E-06	2.91E-05	lncRNA	LUCAT1	HGNC:48498	48498
ENSG00000248362.1	9.736775736	6.715117596	1.300613843	5.163037154	2.43E-07	2.29E-06	lncRNA	AC011352.1	NA	NA
ENSG00000248429.5	13.75518797	6.871522262	1.257702819	5.46355002	4.67E-08	4.80E-07	lncRNA	FAM198B-AS1	HGNC:53132	53132
ENSG00000248996.1	3.592030542	3.395714441	1.324107464	2.564530851	0.010331539	0.035821941	lncRNA	AC145098.1	NA	NA
ENSG00000249035.7	75.82894565	4.061770469	0.364741712	11.13601856	8.38E-29	3.92E-27	lncRNA	CLMAT3	HGNC:52287	52287
ENSG00000249406.3	14.02407984	4.232862555	0.852858485	4.963147615	6.94E-07	6.15E-06	lncRNA	AC015909.1	NA	NA
ENSG00000249441.1	4.557826273	2.553582346	1.038000877	2.46009652	0.013889965	0.045799688	lncRNA	AC110767.1	NA	NA
ENSG00000249628.3	2.612450421	4.204578828	1.618664258	2.597560802	0.00938885	0.033085824	lncRNA	LINC00942	HGNC:48636	48636
ENSG00000249669.10	51.30247975	5.264570372	0.597299746	8.813950467	1.21E-18	3.32E-17	lncRNA	CARMN	HGNC:42872	42872
ENSG00000249955.2	4.64399291	5.003121814	1.467894472	3.408366138	0.000653531	0.00326117	lncRNA	AC084866.1	NA	NA
ENSG00000251320.1	28.05049054	5.804181958	0.893432618	6.496496589	8.22E-11	1.18E-09	lncRNA	AC011352.3	NA	NA
ENSG00000251321.1	52.00048833	2.1085515	0.35001725	6.024135953	1.70E-09	2.09E-08	lncRNA	PCAT4	HGNC:24853	24853
ENSG00000251432.7	142.2523324	3.252584476	0.21945311	14.8213187	1.07E-49	1.09E-47	lncRNA	LINC02615	HGNC:53402	53402
ENSG00000253227.2	6.874922748	3.817198187	1.228235615	3.107871275	0.001884401	0.008298243	lncRNA	AC090192.2	NA	NA
ENSG00000253438.4	18.86764977	3.704692668	0.683050237	5.423748458	5.84E-08	5.91E-07	lncRNA	PCAT1	HGNC:43022	43022
ENSG00000253476.1	2.839555758	5.233436644	1.586925101	3.297847291	0.000974291	0.004647784	lncRNA	AC091185.1	NA	NA
ENSG00000253837.1	28.5825479	2.799808438	0.454018078	6.166733387	6.97E-10	9.01E-09	lncRNA	AC090197.1	NA	NA
ENSG00000254300.1	6.255341128	6.215223829	1.396594926	4.450269519	8.58E-06	6.37E-05	lncRNA	LINC01111	HGNC:49237	49237
ENSG00000254510.2	10.28030949	5.733310563	1.30055881	4.408343949	1.04E-05	7.63E-05	lncRNA	AP001107.5	NA	NA
ENSG00000254680.1	128.5030163	2.565871839	0.218506157	11.74278966	7.69E-32	4.14E-30	lncRNA	AC079329.1	NA	NA
ENSG00000255248.9	5.66357235	6.112595544	1.380989476	4.426243394	9.59E-06	7.06E-05	lncRNA	MIR100HG	HGNC:39522	39522
ENSG00000255433.5	6.920574526	4.865194227	1.350587661	3.602279488	0.000315439	0.001693601	lncRNA	LINC02735	HGNC:54252	54252
ENSG00000255443.1	15.73117043	6.708329946	1.256152179	5.34037998	9.28E-08	9.16E-07	lncRNA	CD44-AS1	HGNC:40133	40133
ENSG00000255495.1	6.477773357	2.505155084	0.863372265	2.901593188	0.003712703	0.014979094	lncRNA	AC145124.1	NA	NA
ENSG00000255580.1	9.937882863	2.012298417	0.769241627	2.615951018	0.008897932	0.031583384	lncRNA	AP000462.1	NA	NA
ENSG00000255750.6	32.94097225	2.3474374	0.419688449	5.593285699	2.23E-08	2.37E-07	lncRNA	AC022509.1	NA	NA
ENSG00000256040.2	59.14341083	3.519268478	0.344051702	10.22889427	1.47E-24	5.74E-23	lncRNA	PAPPA-AS1	HGNC:35152	35152
ENSG00000256315.1	6.652269438	2.272515876	0.920243427	2.469472544	0.01353124	0.044837407	lncRNA	AP000462.2	NA	NA
ENSG00000256512.1	4.472405778	2.669350725	1.053086973	2.534786578	0.011251585	0.038466649	lncRNA	AC009511.1	NA	NA
ENSG00000257225.1	4.549478116	3.478666254	1.317513253	2.640327333	0.008282599	0.029737503	lncRNA	AC079601.1	NA	NA
ENSG00000257298.1	9.94087315	2.169818967	0.691988468	3.135628796	0.001714861	0.00763149	lncRNA	AC008147.2	NA	NA
ENSG00000257438.1	5.966866527	2.911001491	0.985691921	2.953256924	0.003144401	0.012951871	lncRNA	AC011595.1	NA	NA
ENSG00000257671.1	11.97452973	6.231741079	1.283064362	4.856920091	1.19E-06	1.02E-05	lncRNA	KRT7-AS	HGNC:52643	52643
ENSG00000257681.1	3.474833915	3.542382933	1.396685756	2.536277697	0.011203785	0.038360528	lncRNA	AC025265.1	NA	NA
ENSG00000257829.1	2.607090585	4.993765636	1.596755482	3.127445431	0.001763325	0.007826	lncRNA	AC121757.1	NA	NA
ENSG00000258115.1	4.096203022	5.204264484	1.427067728	3.646823752	0.000265502	0.001449568	lncRNA	AC090109.1	NA	NA
ENSG00000258168.6	11.62298027	3.965722792	0.903276415	4.390375666	1.13E-05	8.20E-05	lncRNA	AC025569.1	NA	NA
ENSG00000258425.1	4.154039838	5.011237346	1.435214312	3.491629998	0.000480083	0.002468471	lncRNA	AC013451.1	NA	NA
ENSG00000258602.1	4.783817976	2.941063986	1.206654481	2.437370459	0.014794514	0.048254804	lncRNA	LINC01629	HGNC:52260	52260
ENSG00000258842.1	5.236003623	5.511243388	1.404227192	3.924751934	8.68E-05	0.000534651	lncRNA	AL390816.1	NA	NA
ENSG00000258903.2	9.783671308	4.559184296	1.158992784	3.933746922	8.36E-05	0.000516781	lncRNA	AL390816.2	NA	NA
ENSG00000259118.5	16.50226091	2.804191688	0.593999023	4.720869192	2.35E-06	1.91E-05	lncRNA	AL139022.1	NA	NA
ENSG00000259326.1	15.72744152	2.646839722	0.572855379	4.62043269	3.83E-06	3.02E-05	lncRNA	AC116158.1	NA	NA
ENSG00000259342.1	2.474384501	5.006487735	1.56141562	3.206377387	0.001344176	0.006154373	lncRNA	AC025580.1	NA	NA
ENSG00000259354.5	2.555196484	4.253191872	1.552040746	2.740386734	0.006136693	0.022985928	lncRNA	AC025580.2	NA	NA
ENSG00000259518.2	5.614264838	3.399168506	1.017677595	3.34012316	0.000837412	0.004063359	lncRNA	LINC01583	HGNC:51425	51425
ENSG00000259532.1	3.646765617	4.713215058	1.470493655	3.20519238	0.001349722	0.006175082	lncRNA	AC009269.2	NA	NA
ENSG00000259721.1	12.29882506	5.442864749	1.302973373	4.177264757	2.95E-05	0.000198877	lncRNA	AC090877.2	NA	NA
ENSG00000260277.2	2.635876153	4.199357143	1.63575495	2.567228754	0.010251496	0.035598968	lncRNA	AC009019.1	NA	NA
ENSG00000260368.1	2.745785477	4.383583654	1.555964935	2.817276634	0.004843279	0.018826913	lncRNA	AC027373.1	NA	NA
ENSG00000260604.2	158.9921891	4.823107845	0.302381204	15.95042214	2.83E-57	3.79E-55	lncRNA	AL590004.3	NA	NA
ENSG00000260641.1	4.095212346	3.882596645	1.487566207	2.610032835	0.009053353	0.032065879	lncRNA	AC114811.2	NA	NA
ENSG00000260755.1	4.036985436	3.466737576	1.357468282	2.55382584	0.010654653	0.036815306	lncRNA	AC010542.2	NA	NA
ENSG00000261188.1	2.858380981	4.35148734	1.581413681	2.75164392	0.005929696	0.022302902	lncRNA	Z95115.1	NA	NA
ENSG00000261243.1	6.546073543	2.186444247	0.831385457	2.629880316	0.008541493	0.030557914	lncRNA	AC022165.1	NA	NA
ENSG00000261770.1	15.10694135	2.703507077	0.614063519	4.402650527	1.07E-05	7.81E-05	lncRNA	AC006504.1	NA	NA
ENSG00000261786.1	17.65197197	4.690400411	0.926072702	5.064829577	4.09E-07	3.76E-06	lncRNA	AC006058.1	NA	NA
ENSG00000261801.6	67.50343719	5.930094093	0.626819511	9.460608652	3.06E-21	9.69E-20	lncRNA	LOXL1-AS1	HGNC:44169	44169
ENSG00000263171.1	19.03358117	2.702774845	0.533887881	5.062439032	4.14E-07	3.80E-06	lncRNA	AC026954.3	NA	NA
ENSG00000263412.1	2.418933942	4.067338067	1.607841432	2.529688553	0.011416381	0.038941781	lncRNA	NFE2L1-DT	HGNC:54812	54812
ENSG00000266261.1	9.272716721	3.728966639	1.050215271	3.550668841	0.000384254	0.002017582	lncRNA	AC005324.4	NA	NA
ENSG00000266954.1	5.468624465	5.850786839	1.382391421	4.232366282	2.31E-05	0.000159319	lncRNA	AP001010.1	NA	NA
ENSG00000267136.1	9.068104111	4.15099687	1.0567237	3.928176181	8.56E-05	0.000528175	lncRNA	AP005131.1	NA	NA
ENSG00000267416.1	15.93906401	5.086545447	0.967510459	5.257354483	1.46E-07	1.41E-06	lncRNA	AC025048.4	NA	NA
ENSG00000268812.3	18.44470765	2.518161113	0.53679124	4.691136746	2.72E-06	2.20E-05	lncRNA	AC004264.1	NA	NA
ENSG00000269652.1	16.56346952	4.32595569	0.860160917	5.029239998	4.92E-07	4.46E-06	lncRNA	AC011510.1	NA	NA
ENSG00000269895.1	5.860537987	2.575758407	1.054336111	2.4430145	0.014565152	0.047652691	lncRNA	AP000654.1	NA	NA
ENSG00000269902.1	8.226833571	3.094735248	0.870575248	3.554816491	0.000378243	0.001989486	lncRNA	AC234772.1	NA	NA
ENSG00000270069.1	35.92526403	2.116982871	0.386738893	5.473933208	4.40E-08	4.54E-07	lncRNA	MIR222HG	HGNC:49555	49555
ENSG00000272341.1	16.46576581	2.488875366	0.573389915	4.340633315	1.42E-05	0.000101395	lncRNA	AL137003.1	NA	NA
ENSG00000272620.2	109.7615576	3.29196347	0.256185119	12.84994026	8.61E-38	6.09E-36	lncRNA	AFAP1-AS1	HGNC:28141	28141
ENSG00000272668.2	8.508683223	4.705303663	1.246371118	3.775202742	0.000159878	0.00092183	lncRNA	AL590560.3	NA	NA
ENSG00000273002.1	18.87894452	2.679980874	0.499318794	5.367274182	7.99E-08	7.95E-07	lncRNA	ARHGEF2-AS2	HGNC:55175	55175
ENSG00000273455.1	4.69440857	2.446502989	0.970059358	2.522013698	0.011668516	0.039682164	lncRNA	AC072039.2	NA	NA
ENSG00000275216.2	15.17524327	7.480710817	1.254890767	5.961244607	2.50E-09	3.01E-08	lncRNA	AL161431.1	NA	NA
ENSG00000275871.1	4.511239466	4.480037035	1.517500989	2.952246534	0.003154709	0.012982512	lncRNA	AC131025.2	NA	NA
ENSG00000277247.1	3.718319414	3.766368464	1.350492606	2.78888492	0.005288985	0.020293693	lncRNA	AC083809.1	NA	NA
ENSG00000277801.1	54.18868827	2.304990576	0.290328473	7.939250853	2.03E-15	4.45E-14	lncRNA	AL138478.1	NA	NA
ENSG00000278621.1	77.81232513	2.358299618	0.292942061	8.050396086	8.25E-16	1.88E-14	lncRNA	AC037198.2	NA	NA
ENSG00000280798.1	59.13160315	2.252655643	0.296751908	7.591040136	3.17E-14	6.20E-13	lncRNA	LINC00294	HGNC:27456	27456
ENSG00000282057.1	85.85532465	2.885547217	0.291069983	9.913585685	3.63E-23	1.29E-21	lncRNA	AC092807.3	NA	NA
ENSG00000282164.3	8.918150324	2.40225019	0.837665904	2.867790341	0.004133493	0.016434995	lncRNA	PEG13	HGNC:19969	19969
ENSG00000285090.1	7.388246753	3.548944898	1.098568725	3.23051696	0.001235666	0.005711961	lncRNA	AC002074.1	NA	NA
ENSG00000285108.1	7.354711873	5.279258811	1.332151166	3.962957767	7.40E-05	0.000463541	lncRNA	AC103718.1	NA	NA
ENSG00000285577.1	37.34000493	3.239787331	0.419070701	7.730884849	1.07E-14	2.17E-13	lncRNA	AC019127.1	NA	NA
ENSG00000285582.1	11.17902983	2.66767534	0.777603944	3.430635043	0.00060217	0.003033309	lncRNA	AC016042.1	NA	NA
ENSG00000285852.1	3.656979767	5.003535899	1.48399641	3.371663074	0.000747158	0.003663726	lncRNA	AL353147.1	NA	NA
ENSG00000285876.1	4.256914696	3.940452431	1.331231614	2.960005148	0.003076339	0.012684803	lncRNA	AC093912.1	NA	NA
ENSG00000285921.1	8.904038223	4.073971241	1.004703016	4.054900976	5.02E-05	0.000325247	lncRNA	AP000779.1	NA	NA
ENSG00000285966.1	4.837990072	5.14576958	1.466024156	3.510016911	0.000448078	0.00232172	lncRNA	AC007686.4	NA	NA
ENSG00000286153.1	9.635788372	2.792396323	0.777007107	3.593784791	0.000325909	0.001744124	lncRNA	AP000331.1	NA	NA
ENSG00000286367.1	24.10353688	2.416537144	0.430943163	5.607554201	2.05E-08	2.19E-07	lncRNA	AC000072.1	NA	NA
ENSG00000286458.1	10.54157424	2.634593422	0.795697855	3.311047536	0.000929474	0.0044634	lncRNA	AC083870.1	NA	NA
ENSG00000286735.1	10.50713169	5.029873256	1.137513381	4.421814582	9.79E-06	7.19E-05	lncRNA	AC126182.3	NA	NA
ENSG00000286786.1	38.75953831	2.509893114	0.357640474	7.01792246	2.25E-12	3.74E-11	lncRNA	AC116158.3	NA	NA
ENSG00000287051.1	3.599515454	5.567845325	1.458097236	3.818569287	0.000134228	0.000784433	lncRNA	AC121757.2	NA	NA
ENSG00000287151.1	56.5522748	4.23309379	0.43388601	9.756234808	1.73E-22	5.96E-21	lncRNA	C2orf27A	HGNC:25077	25077
ENSG00000287185.1	2.16723024	4.639094074	1.72348541	2.691693267	0.007109029	0.026024742	lncRNA	AC041005.1	NA	NA
ENSG00000287377.1	14.2735622	2.262837789	0.62186594	3.638787146	0.000273925	0.001491059	lncRNA	AC090948.4	NA	NA
ENSG00000287388.1	5.064348933	3.950488813	1.254242495	3.149700977	0.001634377	0.007311068	lncRNA	AC068774.1	NA	NA
ENSG00000287570.1	5.200736594	5.615881854	1.378753429	4.073158938	4.64E-05	0.000302714	lncRNA	AL035447.1	NA	NA
ENSG00000287581.1	8.11567433	3.37691781	1.025962385	3.291463564	0.000996675	0.004730875	lncRNA	AC016549.1	NA	NA
ENSG00000287593.1	2.759609509	3.960967009	1.556205414	2.545272605	0.010919246	0.037564613	lncRNA	AL022724.3	NA	NA
ENSG00000287613.1	5.145721125	5.826423607	1.385813771	4.204333748	2.62E-05	0.000178436	lncRNA	AC069549.2	NA	NA
ENSG00000287897.1	7.013097074	2.376207174	0.977011251	2.432118537	0.015010794	0.048854587	lncRNA	AP000465.1	NA	NA
ENSG00000178803.12	19.88907632	-2.927724155	0.511543432	-5.723314914	1.04E-08	1.17E-07	lncRNA	ADORA2A-AS1	HGNC:37122	37122
ENSG00000197099.8	8.447568768	-3.156630421	0.83049506	-3.800902105	0.00014417	0.000837938	lncRNA	AC068631.1	NA	NA
ENSG00000197308.9	2.154530563	-5.219299514	1.67831324	-3.109848264	0.001871835	0.008248926	lncRNA	GATA3-AS1	HGNC:33786	33786
ENSG00000203804.5	5.150442799	-3.045559235	0.963120543	-3.162178667	0.001565935	0.007039704	lncRNA	ADAMTSL4-AS1	HGNC:32041	32041
ENSG00000223884.7	1.854848081	-4.811486038	1.689458018	-2.847946494	0.004400232	0.017365853	lncRNA	AC068481.1	NA	NA
ENSG00000224189.8	2.082893315	-5.078845356	1.672170757	-3.037276747	0.002387262	0.010221682	lncRNA	HAGLR	HGNC:43755	43755
ENSG00000224272.2	6.212625171	-2.065115493	0.843463572	-2.448375439	0.014350204	0.047042989	lncRNA	AC131097.2	NA	NA
ENSG00000225083.2	2.617372743	-4.331056003	1.545079977	-2.80312739	0.005060967	0.019568137	lncRNA	GRTP1-AS1	HGNC:39917	39917
ENSG00000226627.2	4.607016349	-3.400811148	1.120615829	-3.034769866	0.002407193	0.010289982	lncRNA	SHANK2-AS1	HGNC:40014	40014
ENSG00000226733.4	2.593303863	-4.19084389	1.537878464	-2.72508133	0.006428565	0.023920764	lncRNA	AL138826.1	NA	NA
ENSG00000227210.2	39.44924558	-4.034501122	0.423599502	-9.524329235	1.66E-21	5.41E-20	lncRNA	AC079145.1	NA	NA
ENSG00000227240.2	4.177416655	-2.902712376	1.147375998	-2.529870227	0.011410472	0.03892896	lncRNA	AL136456.1	NA	NA
ENSG00000227392.2	9.419307637	-3.763645761	0.830260054	-4.533092668	5.81E-06	4.47E-05	lncRNA	HPN-AS1	HGNC:47041	47041
ENSG00000228133.3	2.150037948	-5.216749157	1.674342006	-3.115701057	0.001835082	0.008102744	lncRNA	AC099684.1	NA	NA
ENSG00000228222.1	8.44785797	-2.01855001	0.765191189	-2.637968181	0.008340441	0.029927366	lncRNA	AC073050.1	NA	NA
ENSG00000229719.5	4.96303552	-5.352529026	1.419333113	-3.771157721	0.000162492	0.000935116	lncRNA	MIR194-2HG	HGNC:51946	51946
ENSG00000230333.6	4.139026237	-2.930190876	1.081026395	-2.710563672	0.006716895	0.024826171	lncRNA	AC004160.1	NA	NA
ENSG00000230426.4	19.58556228	-2.60557039	0.565630048	-4.606492179	4.10E-06	3.21E-05	lncRNA	LINC01036	HGNC:49024	49024
ENSG00000230461.9	9.599927453	-6.325215294	1.306165601	-4.842582969	1.28E-06	1.09E-05	lncRNA	PROX1-AS1	HGNC:43656	43656
ENSG00000231424.3	1.728403734	-4.900824219	1.785829003	-2.744285265	0.006064281	0.02274294	lncRNA	BX284613.2	NA	NA
ENSG00000231542.1	4.530726152	-2.643321399	1.071613897	-2.46667331	0.013637472	0.045141995	lncRNA	TAB3-AS1	HGNC:20176	20176
ENSG00000231689.2	5.009029229	-2.831198014	0.955201557	-2.963979689	0.003036883	0.01255185	lncRNA	LINC01090	HGNC:49201	49201
ENSG00000231764.10	4.863755567	-4.57481879	1.405396105	-3.255181066	0.001133201	0.005291487	lncRNA	DLX6-AS1	HGNC:37151	37151
ENSG00000231864.2	37.49897041	-2.701244117	0.404162579	-6.6835582	2.33E-11	3.54E-10	lncRNA	AL807752.3	NA	NA
ENSG00000232656.9	45.65781718	-2.039534331	0.299892742	-6.800879255	1.04E-11	1.64E-10	lncRNA	IDI2-AS1	HGNC:30885	30885
ENSG00000232993.1	7.478046779	-2.080842432	0.796863046	-2.611292422	0.009020073	0.031973031	lncRNA	AL445183.1	NA	NA
ENSG00000233355.7	6.873969061	-3.522114408	1.044299203	-3.372706209	0.000744333	0.003653835	lncRNA	CHRM3-AS2	HGNC:43725	43725
ENSG00000233360.4	16.79651266	-2.655659557	0.529118303	-5.019027963	5.19E-07	4.69E-06	lncRNA	PDXP-DT	HGNC:40525	40525
ENSG00000233718.8	14.68871069	-5.982411031	1.128504412	-5.301185326	1.15E-07	1.12E-06	lncRNA	MYCNOS	HGNC:16911	16911
ENSG00000234928.1	3.243361643	-5.808707016	1.519417101	-3.822983836	0.000131846	0.000772512	lncRNA	LINC01659	HGNC:52447	52447
ENSG00000235142.10	5.401720252	-6.457126213	1.430487197	-4.513934991	6.36E-06	4.86E-05	lncRNA	LINC02532	HGNC:53549	53549
ENSG00000235221.3	8.185495514	-3.004696029	0.774064254	-3.881713969	0.000103723	0.000628273	lncRNA	LINC00383	HGNC:42710	42710
ENSG00000235669.1	4.823326792	-6.182912347	2.088776642	-2.960063907	0.003075752	0.012684803	lncRNA	CHN2-AS1	HGNC:40149	40149
ENSG00000235823.3	27.28609689	-2.299250744	0.407266545	-5.64556744	1.65E-08	1.78E-07	lncRNA	OLMALINC	HGNC:28060	28060
ENSG00000235910.2	6.295864507	-2.910565778	0.864907809	-3.365174587	0.000764952	0.003741858	lncRNA	APOA1-AS	HGNC:40079	40079
ENSG00000236662.1	8.225057891	-2.54434212	0.743413772	-3.422511412	0.000620455	0.003115011	lncRNA	AL133215.1	NA	NA
ENSG00000236671.9	9.066930314	-3.374648269	0.764804967	-4.412429856	1.02E-05	7.49E-05	lncRNA	PRKG1-AS1	HGNC:45029	45029
ENSG00000236754.5	7.396689205	-2.728136022	0.784864999	-3.475930289	0.000509085	0.002602068	lncRNA	AC007666.1	NA	NA
ENSG00000236901.6	14.71116633	-2.584012902	0.551781352	-4.683037748	2.83E-06	2.28E-05	lncRNA	MIR600HG	HGNC:23642	23642
ENSG00000237637.1	4.549516376	-6.16283554	1.468153304	-4.197678487	2.70E-05	0.000183346	lncRNA	FRY-AS1	HGNC:39725	39725
ENSG00000238005.4	4.819706273	-5.933810619	1.415101353	-4.193205389	2.75E-05	0.00018672	lncRNA	AL391832.2	NA	NA
ENSG00000240241.5	6.969103333	-6.913951186	1.348617866	-5.126694049	2.95E-07	2.75E-06	lncRNA	AC108752.1	NA	NA
ENSG00000240499.7	4.167450569	-3.572108022	1.21436252	-2.94154996	0.003265742	0.013357437	lncRNA	AC004594.1	NA	NA
ENSG00000241388.5	7.126532405	-3.332897589	0.891954132	-3.736624417	0.000186507	0.001057848	lncRNA	HNF1A-AS1	HGNC:26785	26785
ENSG00000241570.8	19.18748422	-5.140514411	0.755079554	-6.807911016	9.90E-12	1.56E-10	lncRNA	PAQR9-AS1	HGNC:50861	50861
ENSG00000242021.2	3.619841452	-5.86248129	1.496280167	-3.918037155	8.93E-05	0.000549015	lncRNA	AC112493.1	NA	NA
ENSG00000242396.1	49.95429336	-2.127424966	0.292541659	-7.272212005	3.54E-13	6.32E-12	lncRNA	AC096536.2	NA	NA
ENSG00000242474.3	6.303514866	-4.17297737	1.208386728	-3.453345915	0.000553679	0.002810159	lncRNA	AC093627.5	NA	NA
ENSG00000242797.3	10.03059516	-3.525880355	0.801341739	-4.399970925	1.08E-05	7.90E-05	lncRNA	GLYCTK-AS1	HGNC:41043	41043
ENSG00000243055.1	10.36726828	-5.378156329	1.137611759	-4.727585038	2.27E-06	1.86E-05	lncRNA	GK-AS1	HGNC:40255	40255
ENSG00000243083.7	2.130634147	-5.20539464	1.690688116	-3.078861553	0.002077932	0.009038331	lncRNA	LINC00870	HGNC:27319	27319
ENSG00000243230.1	6.624229069	-2.049174039	0.817951704	-2.505250649	0.012236464	0.041380375	lncRNA	AC011005.4	NA	NA
ENSG00000243620.2	19.18643513	-2.998142682	0.529577017	-5.66139123	1.50E-08	1.64E-07	lncRNA	AC092957.1	NA	NA
ENSG00000243818.5	5.604310988	-6.594848179	1.407713247	-4.684795139	2.80E-06	2.26E-05	lncRNA	AC021074.3	NA	NA
ENSG00000244125.1	1.906583516	-4.691314366	1.802533486	-2.602622588	0.009251373	0.032645858	lncRNA	AC078882.1	NA	NA
ENSG00000244300.3	17.21062514	-4.647177116	0.729466382	-6.370652895	1.88E-10	2.60E-09	lncRNA	GATA2-AS1	HGNC:51108	51108
ENSG00000245105.4	8.569616602	-7.188838248	1.312316234	-5.477977076	4.30E-08	4.44E-07	lncRNA	A2M-AS1	HGNC:27057	27057
ENSG00000247033.1	17.11152039	-2.239892524	0.485869369	-4.610071485	4.03E-06	3.16E-05	lncRNA	AC099508.1	NA	NA
ENSG00000248363.5	7.897529029	-3.779342536	0.933520841	-4.048482231	5.16E-05	0.000333221	lncRNA	AC016550.2	NA	NA
ENSG00000248445.5	6.267577425	-4.165571256	1.124871787	-3.703152044	0.000212937	0.001192737	lncRNA	SEMA6A-AS1	HGNC:51110	51110
ENSG00000248676.1	5.086757497	-6.425888613	1.394275653	-4.608764843	4.05E-06	3.18E-05	lncRNA	AC083902.1	NA	NA
ENSG00000249464.6	14.48952838	-2.389099469	0.560230527	-4.264493551	2.00E-05	0.000139455	lncRNA	LINC01091	HGNC:27721	27721
ENSG00000249825.6	14.75137928	-5.550176709	0.949984336	-5.842387603	5.15E-09	5.96E-08	lncRNA	THBS4-AS1	HGNC:40583	40583
ENSG00000250091.3	6.255974852	-2.616657907	0.832466493	-3.143259134	0.001670779	0.007453641	lncRNA	DNAH10OS	HGNC:37121	37121
ENSG00000250740.1	6.04428868	-2.567925474	0.883967042	-2.905001378	0.003672515	0.014830175	lncRNA	AC109361.2	NA	NA
ENSG00000250846.6	18.22403439	-3.151447434	0.570464771	-5.524350659	3.31E-08	3.46E-07	lncRNA	EPHA5-AS1	HGNC:50602	50602
ENSG00000250893.1	2.427675296	-5.011682337	1.7399473	-2.880364443	0.003972157	0.015884241	lncRNA	AC098869.2	NA	NA
ENSG00000251359.4	2.616307943	-4.014795034	1.58239363	-2.537165821	0.011175401	0.038278497	lncRNA	WWC2-AS2	HGNC:26390	26390
ENSG00000251584.2	2.598648518	-4.689593254	1.598757493	-2.933273667	0.003354081	0.013672413	lncRNA	AC096751.2	NA	NA
ENSG00000251629.7	7.923374025	-2.066919472	0.70179889	-2.945173472	0.003227736	0.013231892	lncRNA	LINC02241	HGNC:53126	53126
ENSG00000253194.2	66.14942547	-2.078493787	0.259006846	-8.02486042	1.02E-15	2.29E-14	lncRNA	AL137009.1	NA	NA
ENSG00000253215.1	24.09222026	-8.702799979	1.226722234	-7.094352528	1.30E-12	2.21E-11	lncRNA	AC087273.1	NA	NA
ENSG00000253629.1	2.926538295	-5.660052868	1.573425134	-3.597281335	0.000321561	0.001721872	lncRNA	AP000426.1	NA	NA
ENSG00000253898.1	57.07756105	-2.394494001	0.309903719	-7.726573938	1.10E-14	2.24E-13	lncRNA	LINC01419	HGNC:50712	50712
ENSG00000253944.1	4.860057696	-6.256773063	1.411132263	-4.433867204	9.26E-06	6.85E-05	lncRNA	AC027117.2	NA	NA
ENSG00000254166.3	42.5210572	-2.502822911	0.343206174	-7.292476362	3.04E-13	5.51E-12	lncRNA	CASC19	HGNC:49476	49476
ENSG00000254814.1	8.921855278	-6.292136187	1.319411319	-4.768896627	1.85E-06	1.54E-05	lncRNA	AP003031.1	NA	NA
ENSG00000255394.4	2.368288414	-4.257106319	1.590651859	-2.676328132	0.007443373	0.027111614	lncRNA	C8orf49	HGNC:32200	32200
ENSG00000255468.7	26.68160194	-3.043001865	0.447884635	-6.79416445	1.09E-11	1.71E-10	lncRNA	AP001107.9	NA	NA
ENSG00000256249.1	3.65304765	-5.981612416	1.481696982	-4.037001146	5.41E-05	0.000348704	lncRNA	AC026333.3	NA	NA
ENSG00000256879.1	6.532035163	-5.582011373	1.338817609	-4.169359093	3.05E-05	0.000205214	lncRNA	AC129102.1	NA	NA
ENSG00000257202.1	6.801983275	-2.412363819	0.780451708	-3.0909841	0.001994943	0.008727696	lncRNA	AC084398.2	NA	NA
ENSG00000257474.5	5.690057922	-2.217854744	0.902928833	-2.456289646	0.014037996	0.046193597	lncRNA	AC027288.1	NA	NA
ENSG00000257764.2	5.377389975	-6.50923343	1.382907596	-4.706918558	2.51E-06	2.04E-05	lncRNA	AC020656.1	NA	NA
ENSG00000258035.2	6.747825364	-6.841170225	1.348266448	-5.074049152	3.89E-07	3.59E-06	lncRNA	AC123567.2	NA	NA
ENSG00000258525.2	171.540939	-2.49196883	0.172177459	-14.4732583	1.79E-47	1.70E-45	lncRNA	AL049830.3	NA	NA
ENSG00000258526.7	10.52895229	-2.418849058	0.707871444	-3.417073931	0.000632981	0.003171739	lncRNA	AL049828.1	NA	NA
ENSG00000258867.6	5.523707819	-4.682715848	1.249625474	-3.747295447	0.000178751	0.001018968	lncRNA	LINC01146	HGNC:49467	49467
ENSG00000259172.1	22.23195172	-4.215873725	0.580967487	-7.256643137	3.97E-13	7.05E-12	lncRNA	AC023024.1	NA	NA
ENSG00000259203.2	4.898113506	-5.386121507	1.400372205	-3.846207091	0.00011996	0.000712792	lncRNA	AC016044.1	NA	NA
ENSG00000259230.1	2.53135498	-4.441381192	1.599364884	-2.776965555	0.005486899	0.020923107	lncRNA	LINC02323	HGNC:53242	53242
ENSG00000259347.7	5.61758662	-2.355331593	0.948891757	-2.482192069	0.013057687	0.043523219	lncRNA	AC087482.1	NA	NA
ENSG00000259442.1	2.922284354	-4.072436512	1.645177836	-2.47537769	0.013309534	0.044224218	lncRNA	AC105339.3	NA	NA
ENSG00000259867.6	6.358244762	-3.310783006	1.00347151	-3.299329351	0.000969161	0.004628193	lncRNA	AC105411.1	NA	NA
ENSG00000259959.1	7.278019103	-2.676585145	0.84146328	-3.180869811	0.001468336	0.006645515	lncRNA	AC107068.1	NA	NA
ENSG00000259974.3	44.53164896	-4.076760862	0.402006592	-10.14102989	3.63E-24	1.38E-22	lncRNA	LINC00261	HGNC:16189	16189
ENSG00000260798.1	14.64458125	-2.311962125	0.588681128	-3.927358997	8.59E-05	0.000529792	lncRNA	AC099314.1	NA	NA
ENSG00000260891.1	2.745088024	-4.5517521	1.685707691	-2.700202488	0.006929729	0.025486925	lncRNA	AC020978.3	NA	NA
ENSG00000261586.2	4.838857452	-6.350000337	1.40661581	-4.514381463	6.35E-06	4.85E-05	lncRNA	AC068987.3	NA	NA
ENSG00000261602.1	55.63095681	-3.72439333	0.621039345	-5.997032817	2.01E-09	2.46E-08	lncRNA	AC092115.2	NA	NA
ENSG00000261604.1	71.49327837	-2.81503662	0.274948029	-10.23843173	1.33E-24	5.21E-23	lncRNA	AC114947.2	NA	NA
ENSG00000261723.1	5.922651621	-2.468023146	0.901819252	-2.736715968	0.006205585	0.023224747	lncRNA	AC008870.4	NA	NA
ENSG00000262119.1	8.209144087	-3.507600511	0.882148727	-3.976200842	7.00E-05	0.000441443	lncRNA	AL079343.1	NA	NA
ENSG00000266709.1	6.777248096	-2.2783345	0.785946186	-2.898842873	0.003745425	0.015101015	lncRNA	AC005224.3	NA	NA
ENSG00000267128.2	16.30904414	-2.029811664	0.51154595	-3.967994786	7.25E-05	0.000454859	lncRNA	RNF157-AS1	HGNC:44127	44127
ENSG00000267296.2	5.236285378	-4.52919585	1.264164448	-3.582758445	0.000339985	0.001810885	lncRNA	CEBPA-DT	HGNC:25710	25710
ENSG00000267374.2	13.79709728	-2.682323987	0.617892615	-4.34108439	1.42E-05	0.000101267	lncRNA	MIR924HG	HGNC:44332	44332
ENSG00000267391.5	26.54034628	-8.842631793	1.223281261	-7.228617059	4.88E-13	8.59E-12	lncRNA	MIR122HG	HGNC:53821	53821
ENSG00000267580.1	101.1942371	-10.77195724	1.19292152	-9.029895986	1.72E-19	5.02E-18	lncRNA	AC008738.3	NA	NA
ENSG00000267675.1	2.518381925	-5.441360469	1.637798371	-3.322362852	0.000892585	0.004301092	lncRNA	AC105105.2	NA	NA
ENSG00000267705.1	4.305915805	-4.263362335	1.463661244	-2.912806739	0.003581962	0.014509833	lncRNA	AC104365.3	NA	NA
ENSG00000267727.1	82.0058039	-9.501452065	1.19318342	-7.963111038	1.68E-15	3.71E-14	lncRNA	AC008738.5	NA	NA
ENSG00000267751.5	5.850597764	-3.212079285	0.99687571	-3.222146205	0.001272342	0.005856591	lncRNA	AC009005.1	NA	NA
ENSG00000267784.1	9.07127925	-4.736906573	1.025053514	-4.621131002	3.82E-06	3.01E-05	lncRNA	AC010680.1	NA	NA
ENSG00000267886.1	9.826982276	-3.465405659	0.810540049	-4.275428048	1.91E-05	0.000133362	lncRNA	AC074135.1	NA	NA
ENSG00000269416.6	14.20291417	-2.484142486	0.634431773	-3.915539217	9.02E-05	0.000554166	lncRNA	LINC01224	HGNC:49676	49676
ENSG00000269934.3	2.467938142	-4.323092797	1.589051089	-2.720549909	0.006517343	0.024201353	lncRNA	AL353593.1	NA	NA
ENSG00000270094.1	15.84291663	-2.20691154	0.515364213	-4.282236684	1.85E-05	0.000129545	lncRNA	AL670729.1	NA	NA
ENSG00000271976.1	12.06734336	-2.005268694	0.607513002	-3.300783174	0.000964154	0.004605494	lncRNA	AC012467.2	NA	NA
ENSG00000272084.1	2.845064869	-4.732048889	1.66962243	-2.834202993	0.004594014	0.018008893	lncRNA	AL137127.1	NA	NA
ENSG00000272167.2	4.831013592	-6.385044885	1.42398462	-4.483928263	7.33E-06	5.52E-05	lncRNA	AL606537.1	NA	NA
ENSG00000272234.1	29.27857847	-4.845395764	0.576550047	-8.404119975	4.31E-17	1.06E-15	lncRNA	AC008945.1	NA	NA
ENSG00000272502.1	6.607477857	-2.412713303	0.789136222	-3.057410414	0.002232584	0.009627718	lncRNA	AC104958.2	NA	NA
ENSG00000273066.5	8.268287599	-3.322031315	0.858088158	-3.871433588	0.000108197	0.000650801	lncRNA	AL355987.4	NA	NA
ENSG00000274021.1	39.79305257	-4.176014695	0.445784636	-9.367785161	7.41E-21	2.29E-19	lncRNA	AC024909.1	NA	NA
ENSG00000274895.1	8.41027013	-7.186029039	1.355143738	-5.302779949	1.14E-07	1.12E-06	lncRNA	AC011700.1	NA	NA
ENSG00000274979.1	2.805286606	-5.599778327	1.567656877	-3.572068869	0.000354172	0.001878711	lncRNA	AC020656.2	NA	NA
ENSG00000276672.1	36.91867416	-2.111780919	0.364814178	-5.78864815	7.10E-09	8.11E-08	lncRNA	AL161891.1	NA	NA
ENSG00000276980.1	13.56357998	-7.864325143	1.265956134	-6.212162437	5.23E-10	6.87E-09	lncRNA	AC008760.2	NA	NA
ENSG00000277945.1	3.435029191	-3.684247943	1.341749726	-2.745853322	0.006035374	0.022653305	lncRNA	AC107308.1	NA	NA
ENSG00000278722.1	2.391351641	-4.335599892	1.608336264	-2.695704865	0.007023987	0.025748144	lncRNA	AL445288.1	NA	NA
ENSG00000278765.1	3.131112449	-4.252439938	1.512004873	-2.812451213	0.004916548	0.019074942	lncRNA	AC004477.2	NA	NA
ENSG00000278981.1	5.154706644	-3.541556065	1.087749608	-3.25585598	0.001130511	0.005280288	lncRNA	AC079298.1	NA	NA
ENSG00000279833.1	5.427748999	-2.521565304	0.961619192	-2.622207756	0.008736216	0.031113099	lncRNA	AL031846.2	NA	NA
ENSG00000280683.1	9.50530446	-2.757693369	0.778501569	-3.542309329	0.00039664	0.002077196	lncRNA	LINC01242	HGNC:49810	49810
ENSG00000281131.1	6.759432464	-2.040488476	0.810390032	-2.517909149	0.011805377	0.040117445	lncRNA	SCHLAP1	HGNC:48603	48603
ENSG00000281344.1	312.7590462	-2.372881737	0.146113254	-16.24001709	2.63E-59	3.69E-57	lncRNA	HELLPAR	HGNC:43984	43984
ENSG00000281566.3	4.422984358	-5.788262904	1.4383128	-4.024342203	5.71E-05	0.000366177	lncRNA	AL157778.1	NA	NA
ENSG00000281706.3	4.41557266	-2.606519679	1.049184623	-2.484328899	0.012979587	0.043342719	lncRNA	LINC01012	NA	NA
ENSG00000282381.1	3.792581575	-5.993602335	1.464613696	-4.09227522	4.27E-05	0.000280522	lncRNA	AC104073.4	NA	NA
ENSG00000283436.1	10.37233255	-2.132722234	0.771629139	-2.763921328	0.005711131	0.021602039	lncRNA	LINC01958	HGNC:52784	52784
ENSG00000284428.1	16.97968107	-2.057711756	0.537006591	-3.831818439	0.0001272	0.000750386	lncRNA	AC092329.4	NA	NA
ENSG00000285094.1	4.524190529	-2.665066973	1.027328936	-2.594171038	0.00948193	0.033368357	lncRNA	LINC01488	HGNC:51144	51144
ENSG00000285219.2	4.083620547	-3.050546154	1.191576443	-2.560092701	0.010464425	0.036227165	lncRNA	HULC	HGNC:34232	34232
ENSG00000285280.2	9.370511868	-2.627069488	0.711092329	-3.694414048	0.000220394	0.001228872	lncRNA	AL390957.1	NA	NA
ENSG00000285561.1	9.456359401	-2.547412245	0.812131629	-3.136698723	0.001708616	0.007607439	lncRNA	AP001804.1	NA	NA
ENSG00000285600.1	55.95621184	-2.074786861	0.277891457	-7.4661772	8.26E-14	1.56E-12	lncRNA	AC023593.1	NA	NA
ENSG00000285679.2	1.815771641	-4.883720043	1.731624029	-2.820312008	0.004797698	0.018693978	lncRNA	AC079142.1	NA	NA
ENSG00000286163.1	3.025423205	-5.708543201	1.547984468	-3.687726407	0.000226267	0.001256197	lncRNA	AC002377.1	NA	NA
ENSG00000286385.1	7.713724872	-3.372920325	0.876181977	-3.849565971	0.000118327	0.000704012	lncRNA	AL445255.1	NA	NA
ENSG00000286616.1	3.362583015	-3.490651005	1.401618565	-2.490442901	0.012758399	0.042769823	lncRNA	AL008730.1	NA	NA
ENSG00000286912.1	4.050924672	-3.655029874	1.490562175	-2.452115004	0.014201926	0.046649849	lncRNA	AC006008.1	NA	NA
ENSG00000287011.1	5.442378579	-5.398683372	1.381573536	-3.907633746	9.32E-05	0.000570479	lncRNA	AC003077.1	NA	NA
ENSG00000287037.1	37.13145138	-2.211228955	0.34991282	-6.319371076	2.63E-10	3.58E-09	lncRNA	AC097709.1	NA	NA
ENSG00000287061.1	6.232327059	-2.399464107	0.816100283	-2.940158407	0.003280445	0.013411514	lncRNA	AC124248.2	NA	NA
ENSG00000287237.1	5.918936307	-3.018034436	0.957426396	-3.152236503	0.00162025	0.007253253	lncRNA	AC073655.3	NA	NA
ENSG00000287242.1	23.66677812	-2.280134233	0.410671512	-5.55220941	2.82E-08	2.97E-07	lncRNA	AC073593.2	NA	NA
ENSG00000287387.1	39.1522373	-2.197016714	0.357881573	-6.138948966	8.31E-10	1.06E-08	lncRNA	AC010883.3	NA	NA
ENSG00000287456.1	2.019171435	-4.198148312	1.725754116	-2.432645691	0.01498896	0.048803561	lncRNA	AL157369.1	NA	NA
ENSG00000287724.1	95.47055885	-2.657624405	0.231579428	-11.47608156	1.74E-30	8.70E-29	lncRNA	AC096536.3	NA	NA
ENSG00000287978.1	8.736240087	-2.926346985	0.782119973	-3.741557672	0.000182883	0.001038921	lncRNA	AC245407.2	NA	NA
ENSG00000288530.1	2.543549938	-5.273482685	1.627673411	-3.239889925	0.001195759	0.005554937	lncRNA	AC078860.3	NA	NA
