# Supplementary material for: Identification of differentially expressed mRNA/lncRNA modules in acutely regorafenib-treated sorafenib-resistant Huh7 hepatocellular carcinoma cells
Source: PLoS One. 2024 Apr 11;19(4):e0301663. doi: 10.1371/journal.pone.0301663 (PMC11008899; doi:10.1371/journal.pone.0301663)
Supplement: S6 Table — (CSV) [file pone.0301663.s013.csv]

Additional file 5. All significant up- and downregulated DEmRNAs in SR+Rego vs. Con cells.
gene_id	baseMean	log2FoldChange	lfcSE	stat	pvalue	padj	gene_type	gene_name	hgnc_id	entrez_id
ENSG00000001561.7	53.7521212	2.070483318	0.345346383	5.99538151	2.03E-09	2.74E-08	protein_coding	ENPP4	HGNC:3359	3359
ENSG00000005884.18	213.7148329	2.531201596	0.221904093	11.40673687	3.87E-30	2.38E-28	protein_coding	ITGA3	HGNC:6139	6139
ENSG00000007372.24	29.25335531	3.119910969	0.477698829	6.531125428	6.53E-11	1.04E-09	protein_coding	PAX6	HGNC:8620	8620
ENSG00000008513.16	18.87879744	2.10234416	0.544810822	3.858851689	0.000113921	0.000668783	protein_coding	ST3GAL1	HGNC:10862	10862
ENSG00000011638.11	44.46301224	2.316620119	0.401586899	5.768664584	7.99E-09	9.89E-08	protein_coding	TMEM159	HGNC:30136	30136
ENSG00000013297.12	3.854527429	4.197643287	1.447535396	2.899855367	0.003733349	0.014362422	protein_coding	CLDN11	HGNC:8514	8514
ENSG00000013588.9	147.8813385	5.431165128	0.379540305	14.30985078	1.90E-46	2.28E-44	protein_coding	GPRC5A	HGNC:9836	9836
ENSG00000016402.13	5.553640101	4.902718872	1.394324788	3.516195734	0.000437778	0.002194225	protein_coding	IL20RA	HGNC:6003	6003
ENSG00000018625.15	4.381137794	5.192501365	1.502723355	3.455394066	0.000549489	0.002689346	protein_coding	ATP1A2	HGNC:800	800
ENSG00000019549.13	16.60549947	7.541611367	1.258306211	5.993462719	2.05E-09	2.77E-08	protein_coding	SNAI2	HGNC:11094	11094
ENSG00000020181.18	368.3173222	3.991104774	0.229234173	17.41060123	6.86E-68	1.63E-65	protein_coding	ADGRA2	HGNC:17849	17849
ENSG00000021645.20	13.0913156	3.426478203	0.748382435	4.578512325	4.68E-06	3.72E-05	protein_coding	NRXN3	HGNC:8010	8010
ENSG00000026103.22	2.661275005	4.098598286	1.644429032	2.492414209	0.012687798	0.040629238	protein_coding	FAS	HGNC:11920	11920
ENSG00000026508.20	182.2580163	7.224300365	0.606238601	11.9165958	9.70E-33	6.86E-31	protein_coding	CD44	HGNC:1681	1681
ENSG00000026751.17	7.935127762	6.393980076	1.331944327	4.800485987	1.58E-06	1.38E-05	protein_coding	SLAMF7	HGNC:21394	21394
ENSG00000030419.16	96.45962559	2.193631522	0.228279668	9.609403861	7.30E-22	2.83E-20	protein_coding	IKZF2	HGNC:13177	13177
ENSG00000031081.11	169.0671661	2.304888198	0.212129887	10.86545718	1.68E-27	8.96E-26	protein_coding	ARHGAP31	HGNC:29216	29216
ENSG00000041982.16	162.2390753	6.509443275	0.665930731	9.774955513	1.44E-22	5.91E-21	protein_coding	TNC	HGNC:5318	5318
ENSG00000044524.11	9.664612659	4.198697973	0.912089226	4.603385124	4.16E-06	3.34E-05	protein_coding	EPHA3	HGNC:3387	3387
ENSG00000047936.11	7.849923105	6.307365292	1.359670962	4.638890927	3.50E-06	2.86E-05	protein_coding	ROS1	HGNC:10261	10261
ENSG00000049249.9	49.46820948	3.031794438	0.377350966	8.034415475	9.40E-16	2.43E-14	protein_coding	TNFRSF9	HGNC:11924	11924
ENSG00000049323.16	423.2759764	2.202745578	0.127344639	17.29751319	4.91E-67	1.13E-64	protein_coding	LTBP1	HGNC:6714	6714
ENSG00000050405.13	736.1806682	2.201764318	0.095531773	23.04745575	1.56E-117	1.28E-114	protein_coding	LIMA1	HGNC:24636	24636
ENSG00000055163.20	58.29233682	2.068208633	0.326748385	6.329667499	2.46E-10	3.71E-09	protein_coding	CYFIP2	HGNC:13760	13760
ENSG00000055813.6	35.15214596	4.514115338	0.686498321	6.575566469	4.85E-11	7.92E-10	protein_coding	CCDC85A	HGNC:29400	29400
ENSG00000056558.11	13.15650354	2.597818483	0.658963506	3.942279743	8.07E-05	0.000489925	protein_coding	TRAF1	HGNC:12031	12031
ENSG00000057019.16	1371.482037	2.225355899	0.086218741	25.81058222	6.75E-147	9.39E-144	protein_coding	DCBLD2	HGNC:24627	24627
ENSG00000057657.17	3.298002269	5.055055458	1.526280141	3.31201024	0.000926282	0.004265845	protein_coding	PRDM1	HGNC:9346	9346
ENSG00000059804.16	89.19930725	5.006249258	0.425945935	11.75325047	6.80E-32	4.66E-30	protein_coding	SLC2A3	HGNC:11007	11007
ENSG00000060140.9	8.660243316	2.733796343	0.780748157	3.501508547	0.000462632	0.002307296	protein_coding	STYK1	HGNC:18889	18889
ENSG00000063660.9	214.1722439	3.206818486	0.525800119	6.098930699	1.07E-09	1.50E-08	protein_coding	GPC1	HGNC:4449	4449
ENSG00000064205.11	5.266419213	5.774371691	1.381224299	4.180618379	2.91E-05	0.000195602	protein_coding	CCN5	HGNC:12770	12770
ENSG00000066629.18	14.08673799	2.031734339	0.598872109	3.392601373	0.000692323	0.003290535	protein_coding	EML1	HGNC:3330	3330
ENSG00000067057.18	8.683907194	2.622467059	0.813575962	3.223383163	0.00126686	0.005622583	protein_coding	PFKP	HGNC:8878	8878
ENSG00000067221.14	47.97243696	2.321266337	0.347253053	6.684653512	2.31E-11	3.93E-10	protein_coding	STOML1	HGNC:14560	14560
ENSG00000069122.19	4.713583658	4.142377889	1.476745163	2.805072936	0.00503052	0.018550809	protein_coding	ADGRF5	HGNC:19030	19030
ENSG00000071205.12	11.35662119	7.020327281	1.277893824	5.493670248	3.94E-08	4.43E-07	protein_coding	ARHGAP10	HGNC:26099	26099
ENSG00000071967.12	222.4782162	3.400589535	0.227171625	14.96925305	1.17E-50	1.65E-48	protein_coding	CYBRD1	HGNC:20797	20797
ENSG00000072163.20	49.96525839	3.764457973	0.463385633	8.123812448	4.52E-16	1.20E-14	protein_coding	LIMS2	HGNC:16084	16084
ENSG00000072195.15	38.31104418	2.397492794	0.463947594	5.167593976	2.37E-07	2.38E-06	protein_coding	SPEG	HGNC:16901	16901
ENSG00000072657.9	57.72973545	6.278941131	0.867591329	7.237210565	4.58E-13	9.57E-12	protein_coding	TRHDE	HGNC:30748	30748
ENSG00000072952.19	28.77099402	2.815470774	0.480661479	5.857492016	4.70E-09	5.99E-08	protein_coding	IRAG1	HGNC:7237	7237
ENSG00000073282.14	5.415709389	5.524980829	1.414207359	3.906768548	9.35E-05	0.000559101	protein_coding	TP63	HGNC:15979	15979
ENSG00000073711.11	109.5547418	2.284133824	0.225598703	10.12476488	4.29E-24	1.91E-22	protein_coding	PPP2R3A	HGNC:9307	9307
ENSG00000073756.13	10.65299976	3.624552482	1.174414083	3.086264492	0.002026884	0.008419688	protein_coding	PTGS2	HGNC:9605	9605
ENSG00000074047.22	94.30808358	5.782891258	0.678524992	8.522738774	1.56E-17	4.61E-16	protein_coding	GLI2	HGNC:4318	4318
ENSG00000074527.13	103.4208068	3.337756384	0.299327519	11.1508504	7.09E-29	4.09E-27	protein_coding	NTN4	HGNC:13658	13658
ENSG00000075223.14	181.6107523	2.150570125	0.18609066	11.55657208	6.84E-31	4.42E-29	protein_coding	SEMA3C	HGNC:10725	10725
ENSG00000075426.12	134.2289108	2.610735632	0.22697789	11.50215837	1.29E-30	8.20E-29	protein_coding	FOSL2	HGNC:3798	3798
ENSG00000076716.9	68.57008232	3.052391986	0.417033048	7.319304798	2.49E-13	5.37E-12	protein_coding	GPC4	HGNC:4452	4452
ENSG00000077092.19	27.06054145	2.31827462	0.469495463	4.937799835	7.90E-07	7.31E-06	protein_coding	RARB	HGNC:9865	9865
ENSG00000078018.20	52.60779385	3.111424741	0.459906916	6.765335842	1.33E-11	2.32E-10	protein_coding	MAP2	HGNC:6839	6839
ENSG00000078053.17	7.762884336	5.284997581	1.331518889	3.969149535	7.21E-05	0.000442684	protein_coding	AMPH	HGNC:471	471
ENSG00000078098.14	17.9302393	7.418509412	1.244120875	5.962852614	2.48E-09	3.31E-08	protein_coding	FAP	HGNC:3590	3590
ENSG00000078401.7	177.3560245	2.422858013	0.188866338	12.82842691	1.14E-37	9.48E-36	protein_coding	EDN1	HGNC:3176	3176
ENSG00000079112.10	33.48300458	2.961141304	0.424098568	6.982200658	2.91E-12	5.52E-11	protein_coding	CDH17	HGNC:1756	1756
ENSG00000080007.8	3.175427924	3.853271038	1.561634202	2.46746071	0.013607515	0.043033797	protein_coding	DDX43	HGNC:18677	18677
ENSG00000081052.13	219.4466492	4.347948501	0.277794941	15.6516475	3.24E-55	5.43E-53	protein_coding	COL4A4	HGNC:2206	2206
ENSG00000082497.12	92.86498806	4.306588889	0.371518927	11.59184249	4.53E-31	2.99E-29	protein_coding	SERTAD4	HGNC:25236	25236
ENSG00000084710.14	7.106187764	2.330890429	0.871461141	2.67469233	0.007479786	0.025999074	protein_coding	EFR3B	HGNC:29155	29155
ENSG00000085063.17	400.3242558	2.259671964	0.129213043	17.48795559	1.77E-68	4.33E-66	protein_coding	CD59	HGNC:1689	1689
ENSG00000085117.12	3.292623546	4.96630077	1.515660591	3.276657584	0.001050437	0.004767266	protein_coding	CD82	HGNC:6210	6210
ENSG00000086991.13	8.935356751	6.867258579	1.298033953	5.290507668	1.22E-07	1.28E-06	protein_coding	NOX4	HGNC:7891	7891
ENSG00000087245.13	113.1471523	8.633199546	1.196370745	7.216157353	5.35E-13	1.11E-11	protein_coding	MMP2	HGNC:7166	7166
ENSG00000087253.13	48.93755926	7.594885251	1.205561552	6.299873479	2.98E-10	4.47E-09	protein_coding	LPCAT2	HGNC:26032	26032
ENSG00000087494.16	10.61742727	3.394622379	0.881399013	3.85140252	0.000117443	0.000686344	protein_coding	PTHLH	HGNC:9607	9607
ENSG00000088543.15	9.969658493	2.327893163	0.75430409	3.086146811	0.002027687	0.008421088	protein_coding	C3orf18	HGNC:24837	24837
ENSG00000091972.18	31.50085123	7.710544524	1.217969322	6.330655776	2.44E-10	3.70E-09	protein_coding	CD200	HGNC:7203	7203
ENSG00000091986.16	207.2461917	3.098309836	0.195169045	15.8750064	9.44E-57	1.64E-54	protein_coding	CCDC80	HGNC:30649	30649
ENSG00000092929.12	18.66647059	2.323516879	0.564837545	4.113602044	3.90E-05	0.000254702	protein_coding	UNC13D	HGNC:23147	23147
ENSG00000100342.21	4.249611869	4.268837211	1.466081584	2.911732373	0.003594304	0.013918125	protein_coding	APOL1	HGNC:618	618
ENSG00000100439.10	272.0465235	2.095945163	0.14186434	14.77429182	2.15E-49	2.86E-47	protein_coding	ABHD4	HGNC:20154	20154
ENSG00000100626.17	13.44501546	2.558613685	0.677201485	3.778216293	0.000157956	0.000894785	protein_coding	GALNT16	HGNC:23233	23233
ENSG00000100784.12	7.276204547	3.546438188	0.974209239	3.64032494	0.000272294	0.001445235	protein_coding	RPS6KA5	HGNC:10434	10434
ENSG00000101000.6	12.56268941	4.268402849	0.87120415	4.899428968	9.61E-07	8.74E-06	protein_coding	PROCR	HGNC:9452	9452
ENSG00000101197.13	31.36475698	7.637840045	1.219379061	6.263712647	3.76E-10	5.57E-09	protein_coding	BIRC7	HGNC:13702	13702
ENSG00000101198.15	8.620282574	6.588356488	1.303537592	5.05421288	4.32E-07	4.18E-06	protein_coding	NKAIN4	HGNC:16191	16191
ENSG00000101265.16	72.66891083	3.467956645	0.322538673	10.7520646	5.79E-27	3.02E-25	protein_coding	RASSF2	HGNC:9883	9883
ENSG00000101298.15	13.62403083	6.394542438	1.301101202	4.914715649	8.89E-07	8.15E-06	protein_coding	SNPH	HGNC:15931	15931
ENSG00000101306.11	8.775266088	4.573427178	1.185441247	3.857995654	0.000114321	0.000670694	protein_coding	MYLK2	HGNC:16243	16243
ENSG00000101333.18	41.53567727	7.363599721	1.062238237	6.932154635	4.14E-12	7.77E-11	protein_coding	PLCB4	HGNC:9059	9059
ENSG00000101335.10	261.1494212	3.854920534	0.361942013	10.65065783	1.73E-26	8.75E-25	protein_coding	MYL9	HGNC:15754	15754
ENSG00000102265.12	311.7067741	4.092341759	0.208984195	19.58206337	2.20E-85	8.29E-83	protein_coding	TIMP1	HGNC:11820	11820
ENSG00000102452.18	6.875082726	6.577310173	1.378906764	4.769945544	1.84E-06	1.59E-05	protein_coding	NALCN	HGNC:19082	19082
ENSG00000103196.12	17.44319644	4.03711848	0.845741252	4.773467619	1.81E-06	1.57E-05	protein_coding	CRISPLD2	HGNC:25248	25248
ENSG00000104154.7	32.34759471	3.708848573	0.521711709	7.109000064	1.17E-12	2.33E-11	protein_coding	SLC30A4	HGNC:11015	11015
ENSG00000104321.11	2.161319696	5.020610472	1.683870407	2.981589588	0.002867561	0.011380635	protein_coding	TRPA1	HGNC:497	497
ENSG00000104368.19	69.04559056	4.368981287	0.504937854	8.652512892	5.04E-18	1.55E-16	protein_coding	PLAT	HGNC:9051	9051
ENSG00000104415.14	15.1659989	4.189831779	1.152931741	3.634067508	0.000278988	0.001477297	protein_coding	CCN4	HGNC:12769	12769
ENSG00000104447.13	6.41580235	3.016088641	0.918397727	3.284076771	0.00102317	0.004657536	protein_coding	TRPS1	HGNC:12340	12340
ENSG00000104783.14	7.361160527	4.719544541	1.420167438	3.32323106	0.000889812	0.004121982	protein_coding	KCNN4	HGNC:6293	6293
ENSG00000105855.10	65.62294907	2.81829242	0.349414661	8.06575321	7.28E-16	1.90E-14	protein_coding	ITGB8	HGNC:6163	6163
ENSG00000105971.15	316.0267017	3.115796869	0.167102142	18.6460618	1.36E-77	4.39E-75	protein_coding	CAV2	HGNC:1528	1528
ENSG00000105974.13	472.1457262	4.597230326	0.173557708	26.48819453	1.33E-154	2.00E-151	protein_coding	CAV1	HGNC:1527	1527
ENSG00000106089.12	20.44835917	2.332524559	0.589890844	3.954163019	7.68E-05	0.000467718	protein_coding	STX1A	HGNC:11433	11433
ENSG00000106511.6	8.906033137	4.414023589	1.015417534	4.347003514	1.38E-05	9.89E-05	protein_coding	MEOX2	HGNC:7014	7014
ENSG00000106571.15	2.365227483	4.615645	1.783962704	2.587299044	0.00967316	0.032427213	protein_coding	GLI3	HGNC:4319	4319
ENSG00000107518.18	55.23176918	4.229474969	0.436015408	9.700287871	3.01E-22	1.20E-20	protein_coding	ATRNL1	HGNC:29063	29063
ENSG00000107796.13	391.1622411	9.958658011	1.026278527	9.70366012	2.91E-22	1.17E-20	protein_coding	ACTA2	HGNC:130	130
ENSG00000107819.13	115.9211647	2.201015024	0.238749577	9.218927439	3.00E-20	1.07E-18	protein_coding	SFXN3	HGNC:16087	16087
ENSG00000108405.4	6.126970411	4.949441946	1.446231879	3.422301788	0.000620934	0.002995276	protein_coding	P2RX1	HGNC:8533	8533
ENSG00000108691.9	34.07347869	4.158829411	0.677779203	6.135964922	8.46E-10	1.21E-08	protein_coding	CCL2	HGNC:10618	10618
ENSG00000108821.14	179.4415099	2.307026804	0.206621565	11.16546958	6.02E-29	3.48E-27	protein_coding	COL1A1	HGNC:2197	2197
ENSG00000109099.16	60.2997357	2.247050128	0.284029054	7.91133898	2.55E-15	6.43E-14	protein_coding	PMP22	HGNC:9118	9118
ENSG00000109452.12	17.30013761	8.024956522	1.252261943	6.408368926	1.47E-10	2.28E-09	protein_coding	INPP4B	HGNC:6075	6075
ENSG00000109680.11	165.0057552	2.806294671	0.205588155	13.65007957	2.02E-42	1.99E-40	protein_coding	TBC1D19	HGNC:25624	25624
ENSG00000110195.14	3.429835472	5.519529359	1.484449878	3.718232215	0.000200622	0.001102324	protein_coding	FOLR1	HGNC:3791	3791
ENSG00000110328.6	2.398749549	4.216074822	1.615479243	2.609798201	0.009059565	0.030665619	protein_coding	GALNT18	HGNC:30488	30488
ENSG00000110660.15	6.970791812	5.980659824	1.37470271	4.35051141	1.36E-05	9.74E-05	protein_coding	SLC35F2	HGNC:23615	23615
ENSG00000111186.13	27.49119042	6.82976152	1.238121276	5.516229831	3.46E-08	3.94E-07	protein_coding	WNT5B	HGNC:16265	16265
ENSG00000111348.9	10.40012951	3.981712318	0.904532533	4.401955897	1.07E-05	7.89E-05	protein_coding	ARHGDIB	HGNC:679	679
ENSG00000111424.12	7.453218151	4.971261734	1.333668902	3.727508175	0.000193382	0.001067407	protein_coding	VDR	HGNC:12679	12679
ENSG00000111799.22	1684.362605	2.027284955	0.085253934	23.77937138	5.46E-125	5.49E-122	protein_coding	COL12A1	HGNC:2188	2188
ENSG00000111863.13	6.53153876	4.711649141	1.350466891	3.488903853	0.000485006	0.002406703	protein_coding	ADTRP	HGNC:21214	21214
ENSG00000111913.20	34.01624689	3.478417251	0.572958466	6.070976271	1.27E-09	1.77E-08	protein_coding	RIPOR2	HGNC:13872	13872
ENSG00000111962.8	9.513539615	6.076074272	1.298609449	4.678908102	2.88E-06	2.41E-05	protein_coding	UST	HGNC:17223	17223
ENSG00000112139.17	14.93132433	3.891331193	0.961736301	4.046151933	5.21E-05	0.000331347	protein_coding	MDGA1	HGNC:19267	19267
ENSG00000112218.9	3.775577657	4.795206738	1.48286631	3.233741778	0.001221799	0.005446634	protein_coding	GPR63	HGNC:13302	13302
ENSG00000113140.11	1353.722444	4.517999702	0.111997738	40.34009793	0	0	protein_coding	SPARC	HGNC:11219	11219
ENSG00000113389.16	174.0348725	5.649230079	0.399305273	14.14764709	1.93E-45	2.21E-43	protein_coding	NPR3	HGNC:7945	7945
ENSG00000113578.18	8.410179536	2.146878437	0.854854593	2.511396038	0.01202547	0.0388382	protein_coding	FGF1	HGNC:3665	3665
ENSG00000113657.13	253.9214791	2.298935107	0.156251934	14.71300261	5.32E-49	7.03E-47	protein_coding	DPYSL3	HGNC:3015	3015
ENSG00000114200.10	6.793928641	2.425376742	0.838723787	2.891746699	0.003831067	0.014671705	protein_coding	BCHE	HGNC:983	983
ENSG00000114670.14	10.23536927	2.4799085	0.696895726	3.558507261	0.000372968	0.001908498	protein_coding	NEK11	HGNC:18593	18593
ENSG00000114854.8	5.596125479	5.292917082	1.435076926	3.688246243	0.000225805	0.001222874	protein_coding	TNNC1	HGNC:11943	11943
ENSG00000115232.14	122.1192007	7.48843523	0.847749543	8.833310838	1.02E-18	3.26E-17	protein_coding	ITGA4	HGNC:6140	6140
ENSG00000115339.14	6.396277223	3.409515621	1.003838934	3.396476772	0.000682594	0.003254547	protein_coding	GALNT3	HGNC:4125	4125
ENSG00000115361.8	6.938306806	6.002844527	1.375760811	4.363290826	1.28E-05	9.25E-05	protein_coding	ACADL	HGNC:88	88
ENSG00000115363.14	61.88721611	3.045437764	0.360635858	8.444633812	3.05E-17	8.87E-16	protein_coding	EVA1A	HGNC:25816	25816
ENSG00000115461.5	59.17707578	2.117266806	0.344626482	6.143656726	8.06E-10	1.16E-08	protein_coding	IGFBP5	HGNC:5474	5474
ENSG00000115525.18	110.7913604	2.995990533	0.258735432	11.57935933	5.24E-31	3.44E-29	protein_coding	ST3GAL5	HGNC:10872	10872
ENSG00000115539.14	13.97117225	2.588924405	0.608962527	4.251368991	2.12E-05	0.000147054	protein_coding	PDCL3	HGNC:28860	28860
ENSG00000115828.17	38.48313353	3.458517729	0.454315424	7.612591491	2.69E-14	6.28E-13	protein_coding	QPCT	HGNC:9753	9753
ENSG00000116701.15	19.16880512	2.176418726	0.587075711	3.707219843	0.000209547	0.001145798	protein_coding	NCF2	HGNC:7661	7661
ENSG00000116729.14	145.689483	2.04362736	0.193318599	10.57129203	4.05E-26	2.01E-24	protein_coding	WLS	HGNC:30238	30238
ENSG00000117020.19	35.37634112	4.358900793	0.504174907	8.645612335	5.35E-18	1.64E-16	protein_coding	AKT3	HGNC:393	393
ENSG00000117069.15	4.317609039	2.986771614	1.208377409	2.47172083	0.013446447	0.042591399	protein_coding	ST6GALNAC5	HGNC:19342	19342
ENSG00000117152.14	7.302253943	5.529934499	1.37266005	4.028626388	5.61E-05	0.000353866	protein_coding	RGS4	HGNC:10000	10000
ENSG00000117226.12	4.862721084	4.484484397	1.387492911	3.232077339	0.001228938	0.005473068	protein_coding	GBP3	HGNC:4184	4184
ENSG00000117228.11	19.5935778	4.035547973	1.001375971	4.030002806	5.58E-05	0.000352108	protein_coding	GBP1	HGNC:4182	4182
ENSG00000118407.15	14.75340217	3.207785231	0.675491857	4.748814062	2.05E-06	1.75E-05	protein_coding	FILIP1	HGNC:21015	21015
ENSG00000119681.12	120.0839393	2.618041603	0.353259276	7.411105048	1.25E-13	2.77E-12	protein_coding	LTBP2	HGNC:6715	6715
ENSG00000119900.9	1511.237638	2.291220475	0.100506333	22.79677713	4.94E-115	3.72E-112	protein_coding	OGFRL1	HGNC:21378	21378
ENSG00000119917.15	15.38841305	2.167421764	0.559191247	3.875993727	0.00010619	0.000628085	protein_coding	IFIT3	HGNC:5411	5411
ENSG00000119922.11	10.75589258	2.425931865	0.738147152	3.286515243	0.001014353	0.004618559	protein_coding	IFIT2	HGNC:5409	5409
ENSG00000119938.9	198.2340789	2.782690623	0.186651639	14.90847144	2.90E-50	4.01E-48	protein_coding	PPP1R3C	HGNC:9293	9293
ENSG00000120217.14	8.861907886	4.879239834	1.330096783	3.668334436	0.000244136	0.001309606	protein_coding	CD274	HGNC:17635	17635
ENSG00000120251.21	35.05436243	2.495960064	0.420306846	5.938423528	2.88E-09	3.79E-08	protein_coding	GRIA2	HGNC:4572	4572
ENSG00000120594.17	214.7256705	6.41416623	0.535788528	11.97145121	5.01E-33	3.63E-31	protein_coding	PLXDC2	HGNC:21013	21013
ENSG00000120833.14	42.43653085	2.010005591	0.356819364	5.633118019	1.77E-08	2.10E-07	protein_coding	SOCS2	HGNC:19382	19382
ENSG00000120937.9	35.93542997	3.122388647	0.425660974	7.335388581	2.21E-13	4.78E-12	protein_coding	NPPB	HGNC:7940	7940
ENSG00000121440.15	12.4517936	2.920319169	0.896527746	3.25736619	0.001124513	0.005059049	protein_coding	PDZRN3	HGNC:17704	17704
ENSG00000122641.11	93.42732421	3.56236693	0.355376613	10.02420192	1.19E-23	5.17E-22	protein_coding	INHBA	HGNC:6066	6066
ENSG00000123096.12	105.0613311	2.2371732	0.225914545	9.902740866	4.05E-23	1.71E-21	protein_coding	SSPN	HGNC:11322	11322
ENSG00000123407.4	9.582537795	2.252306141	0.757581828	2.973020282	0.00294885	0.011665822	protein_coding	HOXC12	HGNC:5124	5124
ENSG00000123572.17	25.91653753	2.536284007	0.425304146	5.963459398	2.47E-09	3.30E-08	protein_coding	NRK	HGNC:25391	25391
ENSG00000123700.5	4.954808016	5.310108156	1.407293063	3.773278142	0.000161116	0.000909843	protein_coding	KCNJ2	HGNC:6263	6263
ENSG00000123977.10	5.416536995	5.665560187	1.408234609	4.023164998	5.74E-05	0.000361358	protein_coding	DAW1	HGNC:26383	26383
ENSG00000124116.19	4.358391297	3.956567338	1.556676274	2.541676394	0.011032226	0.036126699	protein_coding	WFDC3	HGNC:15957	15957
ENSG00000124313.18	15.37835165	2.701605123	0.674106936	4.007680354	6.13E-05	0.000382688	protein_coding	IQSEC2	HGNC:29059	29059
ENSG00000124491.16	14.10758014	7.190068804	1.261297918	5.700531731	1.19E-08	1.45E-07	protein_coding	F13A1	HGNC:3531	3531
ENSG00000124813.23	29.31531221	2.888411313	0.476213139	6.065375094	1.32E-09	1.82E-08	protein_coding	RUNX2	HGNC:10472	10472
ENSG00000125144.14	13.19179949	2.639654463	0.837299594	3.152580608	0.001618341	0.006942489	protein_coding	MT1G	HGNC:7399	7399
ENSG00000125966.10	247.8932527	4.449584784	0.246426732	18.05642086	7.02E-73	1.99E-70	protein_coding	MMP24	HGNC:7172	7172
ENSG00000126005.17	57.73471681	2.221067131	0.331481413	6.700427375	2.08E-11	3.54E-10	protein_coding	MMP24OS	HGNC:44421	44421
ENSG00000126458.4	74.51285373	2.674488878	0.321704916	8.313484655	9.29E-17	2.63E-15	protein_coding	RRAS	HGNC:10447	10447
ENSG00000126785.13	20.81998837	4.102844201	0.828858394	4.949994149	7.42E-07	6.89E-06	protein_coding	RHOJ	HGNC:688	688
ENSG00000127124.16	15.759585	4.784542828	1.111258799	4.305516259	1.67E-05	0.000117553	protein_coding	HIVEP3	HGNC:13561	13561
ENSG00000127129.10	5.52978351	5.893548689	1.377408987	4.278720949	1.88E-05	0.000131354	protein_coding	EDN2	HGNC:3177	3177
ENSG00000127863.16	195.6414937	2.066852116	0.169473323	12.19573727	3.28E-34	2.50E-32	protein_coding	TNFRSF19	HGNC:11915	11915
ENSG00000127920.6	26.02089969	3.733672449	0.544017505	6.86314763	6.74E-12	1.23E-10	protein_coding	GNG11	HGNC:4403	4403
ENSG00000128203.7	7.954326977	2.69766255	1.079528405	2.49892688	0.012457001	0.039996321	protein_coding	ASPHD2	HGNC:30437	30437
ENSG00000128422.17	6.364792696	5.304936227	1.373397402	3.862637442	0.000112169	0.000659569	protein_coding	KRT17	HGNC:6427	6427
ENSG00000128510.12	166.0141236	8.631660205	1.187210884	7.270536618	3.58E-13	7.59E-12	protein_coding	CPA4	HGNC:15740	15740
ENSG00000128606.13	13.82442904	4.524606112	0.972971561	4.650296363	3.31E-06	2.72E-05	protein_coding	LRRC17	HGNC:16895	16895
ENSG00000128710.6	5.131107695	5.404113707	1.41068083	3.830854998	0.000127699	0.000740776	protein_coding	HOXD10	HGNC:5133	5133
ENSG00000128791.12	264.5396876	2.471758139	0.151319324	16.33471569	5.59E-60	1.05E-57	protein_coding	TWSG1	HGNC:12429	12429
ENSG00000128872.10	25.05664185	2.225804004	0.499189238	4.458838122	8.24E-06	6.21E-05	protein_coding	TMOD2	HGNC:11872	11872
ENSG00000129038.16	270.4876645	5.898560048	0.423657169	13.92295584	4.60E-44	4.86E-42	protein_coding	LOXL1	HGNC:6665	6665
ENSG00000130176.8	226.2766192	5.610104327	0.324996301	17.26205593	9.08E-67	2.05E-64	protein_coding	CNN1	HGNC:2155	2155
ENSG00000130707.18	203.6622954	2.721047332	0.221295006	12.2960178	9.52E-35	7.42E-33	protein_coding	ASS1	HGNC:758	758
ENSG00000131459.13	29.2875274	3.210715294	0.582268805	5.514146161	3.50E-08	3.98E-07	protein_coding	GFPT2	HGNC:4242	4242
ENSG00000132334.17	50.15913318	4.527432393	0.609975593	7.422317292	1.15E-13	2.55E-12	protein_coding	PTPRE	HGNC:9669	9669
ENSG00000132530.17	6.863593725	4.231327598	1.392939526	3.037696554	0.002383939	0.009741907	protein_coding	XAF1	HGNC:30932	30932
ENSG00000132561.14	32.22491068	3.958722008	0.599373778	6.604763432	3.98E-11	6.58E-10	protein_coding	MATN2	HGNC:6908	6908
ENSG00000132821.12	32.86181211	7.287471616	1.219231306	5.977103423	2.27E-09	3.04E-08	protein_coding	VSTM2L	HGNC:16096	16096
ENSG00000132965.10	5.528441714	6.327261786	1.447191714	4.372096472	1.23E-05	8.93E-05	protein_coding	ALOX5AP	HGNC:436	436
ENSG00000133110.15	3.831189007	3.681116527	1.344543966	2.737817893	0.006184831	0.022168092	protein_coding	POSTN	HGNC:16953	16953
ENSG00000134013.16	189.0484551	2.088026459	0.200131589	10.43326776	1.75E-25	8.46E-24	protein_coding	LOXL2	HGNC:6666	6666
ENSG00000134115.13	1.723285337	4.853629031	1.792222416	2.708162217	0.006765694	0.023949209	protein_coding	CNTN6	HGNC:2176	2176
ENSG00000134198.10	218.5576439	2.316093524	0.198669964	11.65799538	2.09E-31	1.41E-29	protein_coding	TSPAN2	HGNC:20659	20659
ENSG00000134369.15	163.0003186	4.040779444	0.316920271	12.75014513	3.11E-37	2.57E-35	protein_coding	NAV1	HGNC:15989	15989
ENSG00000134504.14	15.81026062	2.113638497	0.555112427	3.807586345	0.00014033	0.000806039	protein_coding	KCTD1	HGNC:18249	18249
ENSG00000134775.15	51.04374956	3.280554794	0.428315737	7.659197431	1.87E-14	4.45E-13	protein_coding	FHOD3	HGNC:26178	26178
ENSG00000134871.19	12.22846833	3.623797113	0.822269704	4.407066313	1.05E-05	7.72E-05	protein_coding	COL4A2	HGNC:2203	2203
ENSG00000135046.14	695.270821	3.775332287	0.120253783	31.39470715	2.39E-216	6.18E-213	protein_coding	ANXA1	HGNC:533	533
ENSG00000135063.19	12.62976449	4.97541688	1.349199163	3.687681565	0.000226307	0.001224857	protein_coding	FAM189A2	HGNC:24820	24820
ENSG00000135074.16	204.8081997	3.948533085	0.251341802	15.70981448	1.30E-55	2.21E-53	protein_coding	ADAM19	HGNC:197	197
ENSG00000135116.9	5.260108109	4.366030384	1.478680913	2.952652154	0.003150568	0.012379966	protein_coding	HRK	HGNC:5185	5185
ENSG00000135312.7	4.688804948	3.465410148	1.367999041	2.533196328	0.011302763	0.03688581	protein_coding	HTR1B	HGNC:5287	5287
ENSG00000135362.14	43.66247171	6.348902289	1.056596516	6.008823798	1.87E-09	2.53E-08	protein_coding	PRR5L	HGNC:25878	25878
ENSG00000135477.11	4.493016959	4.606265892	1.493831876	3.083523633	0.002045649	0.008484004	transcribed_unprocessed_pseudogene	KRT87P	HGNC:30198	30198
ENSG00000135480.16	21.48351134	5.021347745	1.089167329	4.610262917	4.02E-06	3.24E-05	protein_coding	KRT7	HGNC:6445	6445
ENSG00000135842.17	71.86964429	4.616784216	0.537663516	8.586753753	8.95E-18	2.71E-16	protein_coding	NIBAN1	HGNC:16784	16784
ENSG00000136010.14	159.8584153	2.322417871	0.218054227	10.65064369	1.73E-26	8.75E-25	protein_coding	ALDH1L2	HGNC:26777	26777
ENSG00000136114.17	8.566361368	5.083800568	1.32474556	3.837567545	0.000124259	0.000724071	protein_coding	THSD1	HGNC:17754	17754
ENSG00000136235.17	18.48126391	3.567351519	0.624378475	5.713444106	1.11E-08	1.35E-07	protein_coding	GPNMB	HGNC:4462	4462
ENSG00000136244.12	6.724375341	4.765614778	1.383440096	3.444756871	0.000571573	0.002777901	protein_coding	IL6	HGNC:6018	6018
ENSG00000137393.10	56.64660607	6.297777589	0.86791068	7.256250824	3.98E-13	8.39E-12	protein_coding	RNF144B	HGNC:21578	21578
ENSG00000137494.14	16.42189232	2.565147323	0.559885315	4.581558496	4.62E-06	3.68E-05	protein_coding	ANKRD42	HGNC:26752	26752
ENSG00000137501.17	85.42439604	4.575395218	0.433287146	10.55972987	4.58E-26	2.27E-24	protein_coding	SYTL2	HGNC:15585	15585
ENSG00000137502.10	123.2411483	2.147055435	0.217731253	9.861034668	6.14E-23	2.58E-21	protein_coding	RAB30	HGNC:9770	9770
ENSG00000137507.11	10.26471407	6.813407363	1.306228411	5.216091847	1.83E-07	1.87E-06	protein_coding	LRRC32	HGNC:4161	4161
ENSG00000137642.13	41.28884926	3.149944408	0.419919068	7.501313102	6.32E-14	1.43E-12	protein_coding	SORL1	HGNC:11185	11185
ENSG00000137673.9	3.36244761	5.201465028	1.512557236	3.43885501	0.00058418	0.002834604	protein_coding	MMP7	HGNC:7174	7174
ENSG00000137809.17	102.3209448	2.796700592	0.368741328	7.584451146	3.34E-14	7.76E-13	protein_coding	ITGA11	HGNC:6136	6136
ENSG00000137959.17	3.490747886	4.876317066	1.511486935	3.226172157	0.001254579	0.005573544	protein_coding	IFI44L	HGNC:17817	17817
ENSG00000138061.12	31.88925427	2.987309804	0.416050636	7.180159211	6.96E-13	1.43E-11	protein_coding	CYP1B1	HGNC:2597	2597
ENSG00000138119.17	256.1775592	2.433226578	0.155772409	15.62039517	5.29E-55	8.78E-53	protein_coding	MYOF	HGNC:3656	3656
ENSG00000138134.12	73.98462999	4.025430327	0.38358228	10.49430733	9.17E-26	4.49E-24	protein_coding	STAMBPL1	HGNC:24105	24105
ENSG00000138311.18	3.544084258	4.857577259	1.477245684	3.288266341	0.001008064	0.004596279	protein_coding	ZNF365	HGNC:18194	18194
ENSG00000138675.16	6.636024273	6.31608051	1.383666402	4.564742267	5.00E-06	3.94E-05	protein_coding	FGF5	HGNC:3683	3683
ENSG00000138685.17	88.10635865	2.278904524	0.261049523	8.729778538	2.55E-18	7.99E-17	protein_coding	FGF2	HGNC:3676	3676
ENSG00000138772.13	245.9911967	2.614162471	0.17581898	14.8684884	5.28E-50	7.24E-48	protein_coding	ANXA3	HGNC:541	541
ENSG00000138798.13	11.4714081	6.860945386	1.297626607	5.287303259	1.24E-07	1.30E-06	protein_coding	EGF	HGNC:3229	3229
ENSG00000139044.12	21.2552331	2.439470934	0.685962904	3.556272386	0.000376154	0.00192255	protein_coding	B4GALNT3	HGNC:24137	24137
ENSG00000139174.12	18.77585776	3.742206846	0.755249836	4.954925735	7.24E-07	6.74E-06	protein_coding	PRICKLE1	HGNC:17019	17019
ENSG00000139287.13	3.913433396	3.65265044	1.474252086	2.477629487	0.013225841	0.041971524	protein_coding	TPH2	HGNC:20692	20692
ENSG00000139508.15	18.81602384	3.918176479	0.638895419	6.132735283	8.64E-10	1.23E-08	protein_coding	SLC46A3	HGNC:27501	27501
ENSG00000139832.5	6.548361505	3.441185596	0.955353727	3.60200154	0.000315776	0.001644673	protein_coding	RAB20	HGNC:18260	18260
ENSG00000139926.16	304.8802118	3.195302294	0.158192713	20.19879568	1.00E-90	4.66E-88	protein_coding	FRMD6	HGNC:19839	19839
ENSG00000139971.15	6.122961792	5.897020654	1.405694484	4.195094112	2.73E-05	0.000184686	protein_coding	ARMH4	HGNC:19846	19846
ENSG00000139973.16	124.1593001	5.188025379	0.448390945	11.57031701	5.83E-31	3.81E-29	protein_coding	SYT16	HGNC:23142	23142
ENSG00000140280.14	6.707131787	4.006289928	1.079704536	3.710542834	0.000206815	0.001132915	protein_coding	LYSMD2	HGNC:28571	28571
ENSG00000140450.9	15.02394761	2.061737174	0.618437793	3.333782633	0.000856736	0.003979995	protein_coding	ARRDC4	HGNC:28087	28087
ENSG00000140511.12	10.64972593	3.647085922	0.99193442	3.67674097	0.000236233	0.001272114	protein_coding	HAPLN3	HGNC:21446	21446
ENSG00000141338.14	38.9307647	2.796046579	0.404684494	6.909201169	4.87E-12	9.08E-11	protein_coding	ABCA8	HGNC:38	38
ENSG00000141384.13	3.686450705	5.724991664	1.491080878	3.839491035	0.00012329	0.000719117	protein_coding	TAF4B	HGNC:11538	11538
ENSG00000141447.18	71.80242249	4.768343454	0.499733668	9.541769463	1.40E-21	5.29E-20	protein_coding	OSBPL1A	HGNC:16398	16398
ENSG00000141668.10	2.633156784	3.772801938	1.534494289	2.45866144	0.013945606	0.043972391	protein_coding	CBLN2	HGNC:1544	1544
ENSG00000141682.12	29.90371645	3.3105904	0.568097826	5.827500557	5.63E-09	7.11E-08	protein_coding	PMAIP1	HGNC:9108	9108
ENSG00000142173.16	2.899711922	3.925172013	1.542042659	2.545436723	0.010914114	0.035824185	protein_coding	COL6A2	HGNC:2212	2212
ENSG00000142185.16	34.11215665	2.237652993	0.42922931	5.21318778	1.86E-07	1.89E-06	protein_coding	TRPM2	HGNC:12339	12339
ENSG00000142227.11	74.14838112	2.888421648	0.330126017	8.749451733	2.14E-18	6.74E-17	protein_coding	EMP3	HGNC:3335	3335
ENSG00000143195.13	14.12970662	7.354292566	1.268761119	5.796435953	6.77E-09	8.47E-08	protein_coding	ILDR2	HGNC:18131	18131
ENSG00000143248.13	57.90340047	4.633796482	0.459667652	10.08075391	6.72E-24	2.95E-22	protein_coding	RGS5	HGNC:10001	10001
ENSG00000143355.16	9.119517823	2.178079217	0.773930781	2.81430752	0.004888244	0.01811102	protein_coding	LHX9	HGNC:14222	14222
ENSG00000143367.16	40.97382558	3.241487044	0.407010503	7.964136117	1.66E-15	4.26E-14	protein_coding	TUFT1	HGNC:12422	12422
ENSG00000143473.13	7.981081078	2.667948192	0.96116386	2.775747512	0.005507496	0.020036215	protein_coding	KCNH1	HGNC:6250	6250
ENSG00000143768.13	24.37972669	8.02147915	1.227986237	6.532222358	6.48E-11	1.04E-09	protein_coding	LEFTY2	HGNC:3122	3122
ENSG00000143786.8	29.0879591	2.133963726	0.468028467	4.559474218	5.13E-06	4.04E-05	protein_coding	CNIH3	HGNC:26802	26802
ENSG00000143797.12	29.1852492	2.097934321	0.425823954	4.926764457	8.36E-07	7.70E-06	protein_coding	MBOAT2	HGNC:25193	25193
ENSG00000144227.5	7.125193157	3.761132527	0.955133947	3.937806355	8.22E-05	0.000498085	protein_coding	NXPH2	HGNC:8076	8076
ENSG00000144230.16	4.208508848	3.785223666	1.446717919	2.61642136	0.008885683	0.030127759	protein_coding	GPR17	HGNC:4471	4471
ENSG00000144460.12	6.431137544	5.232111892	1.408921706	3.713557589	0.000204366	0.001120827	protein_coding	NYAP2	HGNC:29291	29291
ENSG00000144476.6	40.35633298	7.593480271	1.208234332	6.284774461	3.28E-10	4.90E-09	protein_coding	ACKR3	HGNC:23692	23692
ENSG00000144583.5	35.23186398	8.116871809	1.232140553	6.587618423	4.47E-11	7.32E-10	protein_coding	MARCHF4	HGNC:29269	29269
ENSG00000144642.22	125.373157	4.20807066	0.298800464	14.08321328	4.82E-45	5.32E-43	protein_coding	RBMS3	HGNC:13427	13427
ENSG00000144681.11	58.21128883	3.209632016	0.335928504	9.5545093	1.24E-21	4.72E-20	protein_coding	STAC	HGNC:11353	11353
ENSG00000144810.16	18.06681764	5.550296209	0.924556473	6.003198694	1.93E-09	2.62E-08	protein_coding	COL8A1	HGNC:2215	2215
ENSG00000145284.12	14.26906395	2.347692201	0.606585599	3.870339496	0.000108684	0.00064081	protein_coding	SCD5	HGNC:21088	21088
ENSG00000145536.15	5.409928637	2.657758575	0.991360637	2.680920018	0.007342006	0.025588864	protein_coding	ADAMTS16	HGNC:17108	17108
ENSG00000145934.16	52.06357355	3.787623413	0.502589572	7.536215682	4.84E-14	1.11E-12	protein_coding	TENM2	HGNC:29943	29943
ENSG00000145990.11	179.9422751	2.616659865	0.210858681	12.409543	2.32E-35	1.85E-33	protein_coding	GFOD1	HGNC:21096	21096
ENSG00000146122.17	55.66699709	4.805765111	0.539020085	8.91574404	4.85E-19	1.59E-17	protein_coding	DAAM2	HGNC:18143	18143
ENSG00000146267.12	17.44125025	3.57444584	0.780306567	4.580822451	4.63E-06	3.69E-05	protein_coding	FAXC	HGNC:20742	20742
ENSG00000147027.4	4.842073679	3.864344819	1.451752219	2.661848743	0.007771279	0.026872828	protein_coding	TMEM47	HGNC:18515	18515
ENSG00000147394.18	11.81457892	2.3392839	0.708665918	3.300968537	0.000963517	0.004415398	protein_coding	ZNF185	HGNC:12976	12976
ENSG00000147509.14	7.783999706	2.621221018	0.895922852	2.9257218	0.003436581	0.013358823	protein_coding	RGS20	HGNC:14600	14600
ENSG00000147883.12	133.9927773	2.378946528	0.219944799	10.81610724	2.89E-27	1.52E-25	protein_coding	CDKN2B	HGNC:1788	1788
ENSG00000148154.10	862.0858686	2.450551995	0.096280697	25.45216304	6.68E-143	8.64E-140	protein_coding	UGCG	HGNC:12524	12524
ENSG00000148344.11	9.180008833	2.277374747	0.734878915	3.098979576	0.001941884	0.008095255	protein_coding	PTGES	HGNC:9599	9599
ENSG00000149090.12	4.295886061	4.963290361	1.503665404	3.30079441	0.000964115	0.004416481	protein_coding	PAMR1	HGNC:24554	24554
ENSG00000149218.5	21.51027372	2.890554234	0.530364305	5.45012967	5.03E-08	5.59E-07	protein_coding	ENDOD1	HGNC:29129	29129
ENSG00000149289.11	67.22323331	2.04027709	0.281212022	7.255298256	4.01E-13	8.43E-12	protein_coding	ZC3H12C	HGNC:29362	29362
ENSG00000149591.17	481.2961005	6.295471693	0.291093849	21.62694852	1.00E-103	6.04E-101	protein_coding	TAGLN	HGNC:11553	11553
ENSG00000149596.7	144.651922	7.333439037	0.737457688	9.944216672	2.67E-23	1.14E-21	protein_coding	JPH2	HGNC:14202	14202
ENSG00000149633.12	2.296828469	4.421363194	1.830789918	2.415003027	0.015735079	0.048773625	protein_coding	KIAA1755	HGNC:29372	29372
ENSG00000150054.18	7.201782044	4.025075288	1.041030509	3.866433551	0.000110439	0.000649814	protein_coding	MPP7	HGNC:26542	26542
ENSG00000150551.11	38.5475392	2.701887349	0.367808055	7.345916731	2.04E-13	4.44E-12	protein_coding	LYPD1	HGNC:28431	28431
ENSG00000150687.12	571.9015514	2.684450727	0.125429414	21.402083	1.28E-101	7.23E-99	protein_coding	PRSS23	HGNC:14370	14370
ENSG00000151414.15	982.7808684	2.358593433	0.107207102	22.00034685	2.86E-107	1.78E-104	protein_coding	NEK7	HGNC:13386	13386
ENSG00000151917.18	10.36667547	2.355547051	0.810028904	2.907979011	0.003637728	0.014056198	protein_coding	BEND6	HGNC:20871	20871
ENSG00000152049.6	7.585209974	6.423187549	1.329493602	4.831303845	1.36E-06	1.19E-05	protein_coding	KCNE4	HGNC:6244	6244
ENSG00000152229.18	8.473967289	2.924485913	0.954474764	3.063974054	0.002184179	0.008998736	protein_coding	PSTPIP2	HGNC:9581	9581
ENSG00000153233.13	14.93778628	3.649170208	0.741143403	4.923703283	8.49E-07	7.81E-06	protein_coding	PTPRR	HGNC:9680	9680
ENSG00000154511.12	57.61295051	2.057615706	0.299773754	6.863895439	6.70E-12	1.23E-10	protein_coding	DIPK1A	HGNC:32213	32213
ENSG00000154678.18	29.64374529	7.075765572	1.230499847	5.750318126	8.91E-09	1.10E-07	protein_coding	PDE1C	HGNC:8776	8776
ENSG00000154822.18	11.65047341	5.326172035	1.144175003	4.655032682	3.24E-06	2.67E-05	protein_coding	PLCL2	HGNC:9064	9064
ENSG00000154856.13	5.918200831	5.828183357	1.358500985	4.290157623	1.79E-05	0.000125301	protein_coding	APCDD1	HGNC:15718	15718
ENSG00000155016.18	11.73866737	2.721919359	0.684269127	3.977849142	6.95E-05	0.000428543	protein_coding	CYP2U1	HGNC:20582	20582
ENSG00000155158.20	26.06376214	2.203639063	0.494547339	4.455870835	8.36E-06	6.29E-05	protein_coding	TTC39B	HGNC:23704	23704
ENSG00000155850.8	146.8587692	2.351525082	0.183089753	12.84356465	9.35E-38	7.91E-36	protein_coding	SLC26A2	HGNC:10994	10994
ENSG00000156113.24	77.75865371	6.455937465	0.863376338	7.477547373	7.57E-14	1.70E-12	protein_coding	KCNMA1	HGNC:6284	6284
ENSG00000156265.16	109.7322092	3.359427069	0.274129058	12.25491048	1.58E-34	1.22E-32	protein_coding	MAP3K7CL	HGNC:16457	16457
ENSG00000156466.10	28.64812045	6.842755805	1.231992257	5.554219815	2.79E-08	3.23E-07	protein_coding	GDF6	HGNC:4221	4221
ENSG00000156675.16	394.5432015	2.349147225	0.125687905	18.6903205	5.94E-78	1.99E-75	protein_coding	RAB11FIP1	HGNC:30265	30265
ENSG00000156804.7	11.21136243	4.210743213	0.972489052	4.329861816	1.49E-05	0.000106316	protein_coding	FBXO32	HGNC:16731	16731
ENSG00000157168.20	6.67234171	2.872973848	0.867496522	3.311798694	0.000926982	0.0042669	protein_coding	NRG1	HGNC:7997	7997
ENSG00000157613.11	40.15271523	4.349934205	0.659014297	6.600667429	4.09E-11	6.73E-10	protein_coding	CREB3L1	HGNC:18856	18856
ENSG00000157680.16	13.86239808	4.998582924	1.118252436	4.469995114	7.82E-06	5.94E-05	protein_coding	DGKI	HGNC:2855	2855
ENSG00000158825.6	13.37705745	4.835259817	1.323811207	3.652529751	0.00025967	0.001385951	protein_coding	CDA	HGNC:1712	1712
ENSG00000158966.16	37.74110233	3.054207291	0.436631113	6.994937373	2.65E-12	5.07E-11	protein_coding	CACHD1	HGNC:29314	29314
ENSG00000159167.12	23.48517026	5.188322262	0.920554087	5.63608628	1.74E-08	2.06E-07	protein_coding	STC1	HGNC:11373	11373
ENSG00000159231.6	7.290269692	3.457536369	1.061585838	3.256954119	0.001126146	0.00506514	protein_coding	CBR3	HGNC:1549	1549
ENSG00000159251.8	3.98595062	5.368526178	1.464829768	3.664948852	0.000247388	0.001323914	protein_coding	ACTC1	HGNC:143	143
ENSG00000160145.15	8.418364355	2.230986082	0.705049861	3.164295469	0.001554589	0.006705926	protein_coding	KALRN	HGNC:4814	4814
ENSG00000160613.14	256.3700788	2.222700111	0.158794433	13.99734278	1.62E-44	1.75E-42	protein_coding	PCSK7	HGNC:8748	8748
ENSG00000162733.19	118.9478738	3.375030655	0.301093984	11.20922648	3.67E-29	2.15E-27	protein_coding	DDR2	HGNC:2731	2731
ENSG00000162734.13	921.8003598	2.786021997	0.101360425	27.48628956	2.56E-166	4.21E-163	protein_coding	PEA15	HGNC:8822	8822
ENSG00000163017.14	94.96925598	5.34201845	0.4611388	11.58440463	4.94E-31	3.25E-29	protein_coding	ACTG2	HGNC:145	145
ENSG00000163171.8	213.9602872	5.007775516	0.329262055	15.20908781	3.08E-52	4.60E-50	protein_coding	CDC42EP3	HGNC:16943	16943
ENSG00000163430.12	1084.861721	3.297850468	0.09855306	33.46268979	1.68E-245	5.08E-242	protein_coding	FSTL1	HGNC:3972	3972
ENSG00000163431.13	10.84611279	4.640519405	1.148980394	4.038815135	5.37E-05	0.000340446	protein_coding	LMOD1	HGNC:6647	6647
ENSG00000163565.19	3.318722504	4.606242613	1.569784324	2.934315589	0.003342841	0.013036433	protein_coding	IFI16	HGNC:5395	5395
ENSG00000163661.4	67.92383164	2.208669543	0.32281546	6.841895183	7.82E-12	1.42E-10	protein_coding	PTX3	HGNC:9692	9692
ENSG00000163814.8	6.841784707	4.088556319	1.422851025	2.873495712	0.004059566	0.015416299	protein_coding	CDCP1	HGNC:24357	24357
ENSG00000163898.10	31.7827622	2.718704741	0.451661218	6.0193451	1.75E-09	2.37E-08	protein_coding	LIPH	HGNC:18483	18483
ENSG00000164023.14	125.4246253	5.830756678	0.463700796	12.57439438	2.92E-36	2.38E-34	protein_coding	SGMS2	HGNC:28395	28395
ENSG00000164093.17	23.5855098	2.729627272	0.482147869	5.661390309	1.50E-08	1.80E-07	protein_coding	PITX2	HGNC:9005	9005
ENSG00000164116.17	6.940174488	4.360776412	1.208308927	3.608991306	0.00030739	0.001604687	protein_coding	GUCY1A1	HGNC:4685	4685
ENSG00000164125.16	74.60226074	5.737904337	0.584393191	9.81856809	9.37E-23	3.88E-21	protein_coding	GASK1B	HGNC:25312	25312
ENSG00000164136.17	37.38219963	2.577903184	0.392819923	6.562557118	5.29E-11	8.59E-10	protein_coding	IL15	HGNC:5977	5977
ENSG00000164142.16	30.36645575	4.346703912	0.653380687	6.652636045	2.88E-11	4.84E-10	protein_coding	FAM160A1	HGNC:34237	34237
ENSG00000164176.13	213.3132121	3.617469831	0.206772478	17.49492903	1.57E-68	3.88E-66	protein_coding	EDIL3	HGNC:3173	3173
ENSG00000164251.5	172.738799	2.694885172	0.19057652	14.1406988	2.13E-45	2.43E-43	protein_coding	F2RL1	HGNC:3538	3538
ENSG00000164294.14	101.2906782	2.266669189	0.246466276	9.196670738	3.69E-20	1.31E-18	protein_coding	GPX8	HGNC:33100	33100
ENSG00000164308.17	15.9527843	2.540205867	0.614526719	4.133597103	3.57E-05	0.000235643	protein_coding	ERAP2	HGNC:29499	29499
ENSG00000164675.11	15.47705022	3.086150306	0.704214514	4.38240088	1.17E-05	8.56E-05	protein_coding	IQUB	HGNC:21995	21995
ENSG00000164692.18	214.3319968	3.055225682	0.196827692	15.52233661	2.45E-54	3.92E-52	protein_coding	COL1A2	HGNC:2198	2198
ENSG00000164694.17	7.731917099	5.357178455	1.380301557	3.881165262	0.000103957	0.000617094	protein_coding	FNDC1	HGNC:21184	21184
ENSG00000164841.5	17.39244925	3.203576956	0.700282701	4.574690978	4.77E-06	3.78E-05	protein_coding	TMEM74	HGNC:26409	26409
ENSG00000164930.12	309.3672665	2.183618194	0.154921543	14.09499387	4.08E-45	4.53E-43	protein_coding	FZD6	HGNC:4044	4044
ENSG00000164932.13	164.941536	2.427606174	0.201084003	12.07259719	1.47E-33	1.09E-31	protein_coding	CTHRC1	HGNC:18831	18831
ENSG00000164949.8	44.9156461	2.926038034	0.426377996	6.862544641	6.76E-12	1.24E-10	protein_coding	GEM	HGNC:4234	4234
ENSG00000164951.16	205.4841157	2.711687235	0.188018549	14.42244529	3.74E-47	4.73E-45	protein_coding	PDP1	HGNC:9279	9279
ENSG00000165072.10	12.4826922	2.638258558	0.698191916	3.778701095	0.000157649	0.000893605	protein_coding	MAMDC2	HGNC:23673	23673
ENSG00000165359.16	9.939952698	2.026681457	0.670639043	3.022015315	0.002510978	0.010187446	protein_coding	INTS6L	HGNC:27334	27334
ENSG00000165376.12	13.82892135	4.741027274	0.952278252	4.978615509	6.40E-07	6.01E-06	protein_coding	CLDN2	HGNC:2041	2041
ENSG00000165617.15	7.601986978	6.807906877	1.373500851	4.956609145	7.17E-07	6.69E-06	protein_coding	DACT1	HGNC:17748	17748
ENSG00000165996.14	14.07048056	4.568862637	0.838723731	5.44739879	5.11E-08	5.67E-07	protein_coding	HACD1	HGNC:9639	9639
ENSG00000166033.13	14.75908344	4.153335407	0.784862125	5.291802568	1.21E-07	1.27E-06	protein_coding	HTRA1	HGNC:9476	9476
ENSG00000166106.3	15.12887761	6.174385671	1.260539842	4.898207469	9.67E-07	8.78E-06	protein_coding	ADAMTS15	HGNC:16305	16305
ENSG00000166401.15	6.790012418	3.690563039	1.229505514	3.001664487	0.002685079	0.010773104	protein_coding	SERPINB8	HGNC:8952	8952
ENSG00000166402.9	15.4523282	3.038270489	0.652176791	4.65866086	3.18E-06	2.63E-05	protein_coding	TUB	HGNC:12406	12406
ENSG00000166428.14	11.02852536	4.086170285	1.008565276	4.051468339	5.09E-05	0.000324705	protein_coding	PLD4	HGNC:23792	23792
ENSG00000166482.12	74.05618029	2.878783931	0.38577898	7.462262283	8.50E-14	1.91E-12	protein_coding	MFAP4	HGNC:7035	7035
ENSG00000166670.10	11.66312207	5.915764944	1.329217237	4.450562916	8.56E-06	6.43E-05	protein_coding	MMP10	HGNC:7156	7156
ENSG00000166741.8	161.7795555	6.796435613	0.529363192	12.83888967	9.93E-38	8.36E-36	protein_coding	NNMT	HGNC:7861	7861
ENSG00000166923.12	243.9081023	7.629166534	0.558415656	13.66216446	1.71E-42	1.71E-40	protein_coding	GREM1	HGNC:2001	2001
ENSG00000167034.10	5.423773225	3.640286402	1.262485285	2.883428778	0.003933716	0.015013987	protein_coding	NKX3-1	HGNC:7838	7838
ENSG00000167178.16	2.902932997	4.348567854	1.584910425	2.743730992	0.006074529	0.021805416	protein_coding	ISLR2	HGNC:29286	29286
ENSG00000167552.15	961.997182	2.004736342	0.100603038	19.92719486	2.36E-88	1.02E-85	protein_coding	TUBA1A	HGNC:20766	20766
ENSG00000167600.14	7.350791782	2.916076161	1.075209605	2.712100179	0.006685838	0.023708266	protein_coding	CYP2S1	HGNC:15654	15654
ENSG00000167601.12	236.056035	4.064160265	0.236088831	17.21453848	2.07E-66	4.52E-64	protein_coding	AXL	HGNC:905	905
ENSG00000167767.14	515.8844197	7.226882882	0.427927127	16.88811582	5.50E-64	1.13E-61	protein_coding	KRT80	HGNC:27056	27056
ENSG00000167889.13	2.894330397	5.070460729	1.577522645	3.21419204	0.001308122	0.005768931	protein_coding	MGAT5B	HGNC:24140	24140
ENSG00000168394.12	45.32120271	2.281431334	0.350570253	6.507772164	7.63E-11	1.21E-09	protein_coding	TAP1	HGNC:43	43
ENSG00000168542.16	123.3815259	5.042714254	0.418298899	12.05528933	1.82E-33	1.34E-31	protein_coding	COL3A1	HGNC:2201	2201
ENSG00000168621.15	5.568145627	4.202946324	1.405937571	2.989425997	0.002795021	0.011140078	protein_coding	GDNF	HGNC:4232	4232
ENSG00000168672.4	70.99035808	5.476562685	0.586037762	9.345067913	9.18E-21	3.37E-19	protein_coding	LRATD2	HGNC:24166	24166
ENSG00000168675.19	98.07592065	4.595812727	0.42060082	10.92678025	8.58E-28	4.64E-26	protein_coding	LDLRAD4	HGNC:1224	1224
ENSG00000168685.15	26.12790634	4.49912311	0.633874624	7.097812311	1.27E-12	2.51E-11	protein_coding	IL7R	HGNC:6024	6024
ENSG00000168785.8	59.95240707	3.117720479	0.36851218	8.460291533	2.67E-17	7.80E-16	protein_coding	TSPAN5	HGNC:17753	17753
ENSG00000169031.20	164.6386152	4.528874592	0.348287902	13.00324981	1.17E-38	1.03E-36	protein_coding	COL4A3	HGNC:2204	2204
ENSG00000169067.4	2.883618924	4.498357457	1.552851065	2.896837668	0.003769447	0.014475542	protein_coding	ACTBL2	HGNC:17780	17780
ENSG00000169129.15	41.25441261	2.476065896	0.35336974	7.007011678	2.43E-12	4.67E-11	protein_coding	AFAP1L2	HGNC:25901	25901
ENSG00000169184.6	36.35220266	3.458223623	0.453172971	7.631133907	2.33E-14	5.48E-13	protein_coding	MN1	HGNC:7180	7180
ENSG00000169247.14	65.00174754	5.091546415	0.570640855	8.922505928	4.56E-19	1.50E-17	protein_coding	SH3TC2	HGNC:29427	29427
ENSG00000169604.21	109.126721	5.622105619	0.542182962	10.36938822	3.42E-25	1.62E-23	protein_coding	ANTXR1	HGNC:21014	21014
ENSG00000169760.17	7.740704527	2.207657585	0.727246316	3.03563942	0.002400262	0.009799762	protein_coding	NLGN1	HGNC:14291	14291
ENSG00000169851.15	10.77793995	2.644406743	0.666287246	3.968868923	7.22E-05	0.000442905	protein_coding	PCDH7	HGNC:8659	8659
ENSG00000170153.11	65.9033427	6.744175496	1.043813465	6.46109264	1.04E-10	1.64E-09	protein_coding	RNF150	HGNC:23138	23138
ENSG00000170214.5	3.206802073	3.893731238	1.576265254	2.470225889	0.013502776	0.042754853	protein_coding	ADRA1B	HGNC:278	278
ENSG00000170275.15	422.6112345	2.037741759	0.121242688	16.80713119	2.16E-63	4.40E-61	protein_coding	CRTAP	HGNC:2379	2379
ENSG00000170390.16	24.86483405	3.489972781	0.615970443	5.665812089	1.46E-08	1.76E-07	protein_coding	DCLK2	HGNC:19002	19002
ENSG00000170442.12	14.898914	5.886564912	1.280122296	4.598439487	4.26E-06	3.41E-05	protein_coding	KRT86	HGNC:6463	6463
ENSG00000170500.13	3.882246571	5.214610863	1.47165843	3.54335677	0.000395068	0.002006266	protein_coding	LONRF2	HGNC:24788	24788
ENSG00000170745.12	5.681221006	5.195646512	1.39370379	3.727941725	0.00019305	0.001065897	protein_coding	KCNS3	HGNC:6302	6302
ENSG00000170921.15	42.96296687	2.766688981	0.382046834	7.241753465	4.43E-13	9.27E-12	protein_coding	TANC2	HGNC:30212	30212
ENSG00000171388.12	12.04824875	6.221873786	1.284626807	4.843331739	1.28E-06	1.13E-05	protein_coding	APLN	HGNC:16665	16665
ENSG00000171435.14	5.34432357	3.054636062	1.261351092	2.42171754	0.015447352	0.048005087	protein_coding	KSR2	HGNC:18610	18610
ENSG00000171843.17	7.406135146	3.578977897	0.975480198	3.66893957	0.000243559	0.001307286	protein_coding	MLLT3	HGNC:7136	7136
ENSG00000171867.18	77.68383515	5.373809826	0.55318732	9.7142679	2.62E-22	1.05E-20	protein_coding	PRNP	HGNC:9449	9449
ENSG00000171877.21	151.3940978	4.105620838	0.311748655	13.16965054	1.31E-39	1.20E-37	protein_coding	FRMD5	HGNC:28214	28214
ENSG00000172159.16	4.114371955	3.554965447	1.335122561	2.662651018	0.007752777	0.026824224	protein_coding	FRMD3	HGNC:24125	24125
ENSG00000172260.15	25.95878411	2.891761878	0.488451955	5.920258579	3.21E-09	4.20E-08	protein_coding	NEGR1	HGNC:17302	17302
ENSG00000172348.15	13.28940562	4.466723086	0.855218869	5.222900531	1.76E-07	1.81E-06	protein_coding	RCAN2	HGNC:3041	3041
ENSG00000172380.6	1297.828222	2.669162119	0.092875088	28.73926891	1.23E-181	2.79E-178	protein_coding	GNG12	HGNC:19663	19663
ENSG00000172403.11	18.33063169	3.089024063	0.686183992	4.501743115	6.74E-06	5.20E-05	protein_coding	SYNPO2	HGNC:17732	17732
ENSG00000172548.15	3.28287705	4.43338406	1.703909852	2.601888859	0.009271189	0.031282486	protein_coding	NIPAL4	HGNC:28018	28018
ENSG00000172575.12	155.7306724	3.34964528	0.422984725	7.919069134	2.39E-15	6.06E-14	protein_coding	RASGRP1	HGNC:9878	9878
ENSG00000172817.4	6.289339626	2.292956343	0.863496942	2.655430762	0.007920719	0.027326934	protein_coding	CYP7B1	HGNC:2652	2652
ENSG00000173068.18	20.65902928	4.649520467	0.950051297	4.893967813	9.88E-07	8.96E-06	protein_coding	BNC2	HGNC:30988	30988
ENSG00000173227.14	46.13679585	2.612464978	0.370711988	7.047155367	1.83E-12	3.57E-11	protein_coding	SYT12	HGNC:18381	18381
ENSG00000174099.12	161.5274588	2.734035269	0.208001435	13.14430966	1.83E-39	1.67E-37	protein_coding	MSRB3	HGNC:27375	27375
ENSG00000174125.8	3.287440525	5.138387988	1.505274331	3.413589061	0.000641132	0.003084489	protein_coding	TLR1	HGNC:11847	11847
ENSG00000174130.12	13.16403925	5.048874291	1.127851036	4.47654356	7.59E-06	5.77E-05	protein_coding	TLR6	HGNC:16711	16711
ENSG00000174307.7	15.15814569	5.389714429	1.262013131	4.270727694	1.95E-05	0.000135737	protein_coding	PHLDA3	HGNC:8934	8934
ENSG00000174607.11	4.336914652	3.230073249	1.216221064	2.655827419	0.007911409	0.027303773	protein_coding	UGT8	HGNC:12555	12555
ENSG00000175040.6	3.99837626	4.469093432	1.489767066	2.999860537	0.002701032	0.010820741	protein_coding	CHST2	HGNC:1970	1970
ENSG00000175274.19	18.21297766	2.350652744	0.541248948	4.343015816	1.41E-05	0.000100499	protein_coding	TP53I11	HGNC:16842	16842
ENSG00000176244.7	12.26212325	2.549068694	0.698561097	3.649027557	0.000263235	0.001402499	protein_coding	ACBD7	HGNC:17715	17715
ENSG00000176510.5	2.856773898	4.728110627	1.588259584	2.976913015	0.002911666	0.0115263	polymorphic_pseudogene	OR10AC1	HGNC:14758	14758
ENSG00000176697.20	69.75578993	3.609546289	0.417322555	8.64929596	5.18E-18	1.59E-16	protein_coding	BDNF	HGNC:1033	1033
ENSG00000176720.6	119.5655437	2.418539579	0.231841647	10.4318599	1.77E-25	8.54E-24	protein_coding	BOK	HGNC:1087	1087
ENSG00000177181.15	29.94956276	4.20854935	0.623841328	6.746185548	1.52E-11	2.63E-10	protein_coding	RIMKLA	HGNC:28725	28725
ENSG00000177409.12	10.03639347	6.104064253	1.304997334	4.677453426	2.90E-06	2.42E-05	protein_coding	SAMD9L	HGNC:1349	1349
ENSG00000177694.16	7.800030465	2.364058373	0.8203212	2.881869166	0.003953238	0.015069432	protein_coding	NAALADL2	HGNC:23219	23219
ENSG00000178776.5	62.21292452	8.187786886	1.205501281	6.792018405	1.11E-11	1.96E-10	protein_coding	C5orf46	HGNC:33768	33768
ENSG00000179241.13	9.32672093	4.029026131	0.928083904	4.341230479	1.42E-05	0.000101239	protein_coding	LDLRAD3	HGNC:27046	27046
ENSG00000179431.7	31.54434135	2.877205775	0.439161744	6.551585633	5.69E-11	9.17E-10	protein_coding	FJX1	HGNC:17166	17166
ENSG00000179546.4	26.92181204	6.500408928	1.224039186	5.310621592	1.09E-07	1.16E-06	protein_coding	HTR1D	HGNC:5289	5289
ENSG00000179772.8	49.44115305	4.450505382	0.654000259	6.805051401	1.01E-11	1.81E-10	protein_coding	FOXS1	HGNC:3735	3735
ENSG00000180611.7	49.26892124	2.905628762	0.380189425	7.642581746	2.13E-14	5.04E-13	protein_coding	MB21D2	HGNC:30438	30438
ENSG00000181004.10	5.347005222	2.664619369	1.028948103	2.589653805	0.009607249	0.032242093	protein_coding	BBS12	HGNC:26648	26648
ENSG00000181458.10	138.3852148	2.19540138	0.223613556	9.817836702	9.43E-23	3.90E-21	protein_coding	TMEM45A	HGNC:25480	25480
ENSG00000181804.15	9.377669142	3.214292646	0.881550627	3.646180431	0.000266167	0.001415621	protein_coding	SLC9A9	HGNC:20653	20653
ENSG00000182022.18	65.36092875	3.109899527	0.327457926	9.49709651	2.16E-21	8.09E-20	protein_coding	CHST15	HGNC:18137	18137
ENSG00000182247.10	13.99012396	3.384441199	0.66107549	5.11959867	3.06E-07	3.03E-06	protein_coding	UBE2E2	HGNC:12478	12478
ENSG00000182389.20	65.29313093	3.557022962	0.473194886	7.517035931	5.60E-14	1.27E-12	protein_coding	CACNB4	HGNC:1404	1404
ENSG00000182836.10	76.66487005	2.742712616	0.299175138	9.167582013	4.84E-20	1.70E-18	protein_coding	PLCXD3	HGNC:31822	31822
ENSG00000182985.18	346.5263925	2.234367039	0.136838004	16.32855624	6.18E-60	1.15E-57	protein_coding	CADM1	HGNC:5951	5951
ENSG00000183023.18	8.893164759	7.1330324	1.317417119	5.414406946	6.15E-08	6.74E-07	protein_coding	SLC8A1	HGNC:11068	11068
ENSG00000183049.13	5.783686973	5.906342917	1.366090589	4.323536787	1.54E-05	0.000109154	protein_coding	CAMK1D	HGNC:19341	19341
ENSG00000183087.15	8.234094467	3.034963315	0.908775372	3.339618799	0.000838935	0.00390934	protein_coding	GAS6	HGNC:4168	4168
ENSG00000183111.12	7.502803148	6.057147451	1.330846611	4.551349045	5.33E-06	4.18E-05	protein_coding	ARHGEF37	HGNC:34430	34430
ENSG00000183230.17	17.85723007	2.932623154	0.597884497	4.904999491	9.34E-07	8.52E-06	protein_coding	CTNNA3	HGNC:2511	2511
ENSG00000183287.14	4.52591165	3.519139315	1.310939081	2.684441533	0.007265109	0.025384403	protein_coding	CCBE1	HGNC:29426	29426
ENSG00000183580.10	11.83267806	3.300327712	0.813177343	4.058558369	4.94E-05	0.000315975	protein_coding	FBXL7	HGNC:13604	13604
ENSG00000183644.13	2.818462435	4.761379247	1.664161272	2.861128502	0.004221359	0.015947063	protein_coding	HOATZ	HGNC:25061	25061
ENSG00000183690.13	11.06396971	3.626383997	0.884901887	4.098063357	4.17E-05	0.000270654	protein_coding	EFHC2	HGNC:26233	26233
ENSG00000183691.6	24.91189472	2.676134261	0.633353287	4.225342026	2.39E-05	0.000163191	protein_coding	NOG	HGNC:7866	7866
ENSG00000183775.11	23.21166745	3.057142863	0.608268112	5.025979174	5.01E-07	4.79E-06	protein_coding	KCTD16	HGNC:29244	29244
ENSG00000183840.7	26.04075779	2.494755118	0.434375997	5.743307953	9.28E-09	1.14E-07	protein_coding	GPR39	HGNC:4496	4496
ENSG00000183876.9	3.913330402	5.334502147	1.485728279	3.590496473	0.000330049	0.001712361	protein_coding	ARSI	HGNC:32521	32521
ENSG00000184584.13	9.878429738	2.106697572	0.75328364	2.796685685	0.005162973	0.018977387	protein_coding	STING1	HGNC:27962	27962
ENSG00000185015.8	12.08427214	2.374442203	0.641562061	3.701032757	0.000214724	0.001169863	protein_coding	CA13	HGNC:14914	14914
ENSG00000185483.12	65.297582	3.371806902	0.544858057	6.1884134	6.08E-10	8.80E-09	protein_coding	ROR1	HGNC:10256	10256
ENSG00000185565.12	51.69409927	3.219800275	0.404702992	7.955958662	1.78E-15	4.54E-14	protein_coding	LSAMP	HGNC:6705	6705
ENSG00000185567.7	425.7383218	6.756282083	0.373930369	18.06828929	5.66E-73	1.63E-70	protein_coding	AHNAK2	HGNC:20125	20125
ENSG00000185585.20	329.9648745	2.489288676	0.177647693	14.0125021	1.31E-44	1.43E-42	protein_coding	OLFML2A	HGNC:27270	27270
ENSG00000185607.5	5.949957789	4.256354752	1.462997431	2.9093385	0.003621945	0.014016159	processed_pseudogene	ACTBP7	HGNC:140	140
ENSG00000185860.13	2.847391719	5.480451112	1.543483453	3.550702861	0.000384204	0.001956099	protein_coding	CCDC190	HGNC:28736	28736
ENSG00000185989.11	5.706008518	2.945401451	1.133961477	2.597444015	0.009392043	0.031631296	protein_coding	RASA3	HGNC:20331	20331
ENSG00000187098.17	27.74798836	2.089434272	0.41450658	5.04077468	4.64E-07	4.46E-06	protein_coding	MITF	HGNC:7105	7105
ENSG00000187240.16	26.58796551	2.143820279	0.457725404	4.683638402	2.82E-06	2.36E-05	protein_coding	DYNC2H1	HGNC:2962	2962
ENSG00000187398.12	24.72915295	2.746184244	0.548161221	5.009811233	5.45E-07	5.19E-06	protein_coding	LUZP2	HGNC:23206	23206
ENSG00000187714.7	6.954814195	4.527838445	1.389817345	3.257865835	0.001122535	0.005052662	protein_coding	SLC18A3	HGNC:10936	10936
ENSG00000187800.13	24.60809718	2.790077782	0.539599892	5.170641843	2.33E-07	2.35E-06	protein_coding	PEAR1	HGNC:33631	33631
ENSG00000187955.12	354.3528833	2.51730003	0.144600678	17.40863233	7.10E-68	1.67E-65	protein_coding	COL14A1	HGNC:2191	2191
ENSG00000188015.10	8.319514427	2.28699479	0.76120809	3.004427858	0.002660809	0.01070653	protein_coding	S100A3	HGNC:10493	10493
ENSG00000188452.14	10.52734465	5.929300397	1.30870585	4.53065935	5.88E-06	4.59E-05	protein_coding	CERKL	HGNC:21699	21699
ENSG00000196352.16	105.6543598	2.267048324	0.234602581	9.663356269	4.31E-22	1.71E-20	protein_coding	CD55	HGNC:2665	2665
ENSG00000196932.12	5.6409758	2.534274919	1.043725306	2.428105272	0.015177937	0.047354849	protein_coding	TMEM26	HGNC:28550	28550
ENSG00000197093.11	4.855760406	3.324596594	1.311077769	2.535773752	0.01121992	0.036629545	protein_coding	GAL3ST4	HGNC:24145	24145
ENSG00000197208.6	5.124426112	3.775694161	1.277971997	2.954442015	0.00313235	0.012321757	protein_coding	SLC22A4	HGNC:10968	10968
ENSG00000197415.12	13.00145648	2.010737068	0.678905654	2.961732687	0.003059132	0.012057325	protein_coding	VEPH1	HGNC:25735	25735
ENSG00000197442.10	10.48248409	3.237529876	1.002985509	3.227892972	0.001247056	0.005544208	protein_coding	MAP3K5	HGNC:6857	6857
ENSG00000197467.16	3.592242337	4.241149604	1.578245879	2.6872553	0.007204187	0.025190992	protein_coding	COL13A1	HGNC:2190	2190
ENSG00000197632.9	2.631938528	5.465232204	1.61496245	3.384123392	0.000714059	0.003381411	protein_coding	SERPINB2	HGNC:8584	8584
ENSG00000197646.8	8.007788307	5.17180597	1.348938894	3.833980912	0.000126086	0.000732829	protein_coding	PDCD1LG2	HGNC:18731	18731
ENSG00000197702.14	217.9785534	2.342599747	0.171472345	13.6616767	1.72E-42	1.71E-40	protein_coding	PARVA	HGNC:14652	14652
ENSG00000197956.10	907.2682386	2.988061994	0.192067093	15.55738648	1.42E-54	2.31E-52	protein_coding	S100A6	HGNC:10496	10496
ENSG00000197959.14	11.6944569	2.037158291	0.63579409	3.204116432	0.001354777	0.005950038	protein_coding	DNM3	HGNC:29125	29125
ENSG00000198729.5	7.122192819	3.290507164	1.235555233	2.663180954	0.007740578	0.026795005	protein_coding	PPP1R14C	HGNC:14952	14952
ENSG00000198739.11	9.650523431	2.73348087	0.803997507	3.399862371	0.000674198	0.003225563	protein_coding	LRRTM3	HGNC:19410	19410
ENSG00000198948.12	30.80534387	8.243521231	1.215669325	6.781055556	1.19E-11	2.10E-10	protein_coding	MFAP3L	HGNC:29083	29083
ENSG00000204291.11	4.397130579	5.16788076	1.464913526	3.527771892	0.000419073	0.002113937	protein_coding	COL15A1	HGNC:2192	2192
ENSG00000204381.12	169.6606116	3.188080669	0.230966325	13.80322726	2.44E-43	2.49E-41	protein_coding	LAYN	HGNC:29471	29471
ENSG00000204539.4	2.878468978	4.260961004	1.545448373	2.757103426	0.00583159	0.021054449	protein_coding	CDSN	HGNC:1802	1802
ENSG00000204540.11	5.559958486	4.409260256	1.373409729	3.210447809	0.001325283	0.005832729	protein_coding	PSORS1C1	HGNC:17202	17202
ENSG00000204869.8	2.551409729	4.21560471	1.633088299	2.581369736	0.009840912	0.032892091	protein_coding	IGFL4	HGNC:32931	32931
ENSG00000205413.8	31.9816214	2.152362055	0.460238968	4.676618467	2.92E-06	2.43E-05	protein_coding	SAMD9	HGNC:1348	1348
ENSG00000205426.10	7.121558358	4.084113357	1.402352	2.912331111	0.003587421	0.013898694	protein_coding	KRT81	HGNC:6458	6458
ENSG00000211448.13	19.40366478	4.964501022	0.820898567	6.047642451	1.47E-09	2.02E-08	protein_coding	DIO2	HGNC:2884	2884
ENSG00000213222.3	22.86005818	4.027794471	0.696508262	5.782838034	7.35E-09	9.14E-08	processed_pseudogene	TOMM40P4	HGNC:54633	54633
ENSG00000213626.13	263.8184149	10.97409067	1.183598397	9.271802576	1.83E-20	6.61E-19	protein_coding	LBH	HGNC:29532	29532
ENSG00000215218.4	23.50573932	3.535885656	0.758400526	4.662293256	3.13E-06	2.59E-05	protein_coding	UBE2QL1	HGNC:37269	37269
ENSG00000217624.2	8.139843968	2.231257001	0.756070724	2.95112207	0.003166218	0.01242797	processed_pseudogene	YWHAZP10	HGNC:54939	54939
ENSG00000218336.9	8.62913789	4.32409411	1.172429264	3.68814925	0.000225891	0.001222975	protein_coding	TENM3	HGNC:29944	29944
ENSG00000221867.9	8.091755556	4.942398929	1.188172523	4.159664385	3.19E-05	0.000212465	protein_coding	MAGEA3	HGNC:6801	6801
ENSG00000221963.6	56.527731	2.951154736	0.362107446	8.149942141	3.64E-16	9.79E-15	protein_coding	APOL6	HGNC:14870	14870
ENSG00000224055.1	11.89088004	6.423924156	1.29036502	4.978377479	6.41E-07	6.02E-06	processed_pseudogene	GAPDHP55	HGNC:38561	38561
ENSG00000227825.4	7.140919486	2.238685384	0.870537849	2.571611775	0.010122633	0.033665847	transcribed_processed_pseudogene	SLC9A7P1	HGNC:32679	32679
ENSG00000229052.2	3.692647528	4.84879666	1.498960813	3.234772129	0.001217398	0.005429693	transcribed_processed_pseudogene	AL449283.1	NA	NA
ENSG00000229221.1	2.754211357	4.670805028	1.623157852	2.877603693	0.004007082	0.015248986	processed_pseudogene	HNRNPA1P66	HGNC:48796	48796
ENSG00000229920.2	3.634049586	4.130864076	1.470080959	2.80995686	0.004954814	0.018305201	transcribed_processed_pseudogene	RPS4XP5	HGNC:36670	36670
ENSG00000230043.1	4.940758517	3.080504831	1.016927906	3.029226372	0.002451809	0.009984272	processed_pseudogene	TMSB4XP6	HGNC:11888	11888
ENSG00000234745.13	28.5189934	2.271304529	0.443245995	5.124252798	2.99E-07	2.97E-06	protein_coding	HLA-B	HGNC:4932	4932
ENSG00000240583.14	6.760850706	6.549691051	1.398040811	4.684906907	2.80E-06	2.35E-05	protein_coding	AQP1	HGNC:633	633
ENSG00000240661.3	71.11683148	3.257630662	0.331565811	9.824989665	8.79E-23	3.65E-21	transcribed_unitary_pseudogene	AC063952.1	NA	NA
ENSG00000243359.3	3.47533102	4.370386893	1.538016813	2.841572898	0.004489159	0.016814835	misc_RNA	RN7SL815P	HGNC:46831	46831
ENSG00000249992.2	24.98793219	6.200302964	1.230072457	5.040599785	4.64E-07	4.46E-06	protein_coding	TMEM158	HGNC:30293	30293
ENSG00000251493.5	11.22368076	6.111064832	1.27993207	4.774522786	1.80E-06	1.56E-05	protein_coding	FOXD1	HGNC:3802	3802
ENSG00000253276.4	15.844374	2.242692896	0.667069874	3.362005966	0.000773785	0.003635702	protein_coding	CCDC71L	HGNC:26685	26685
ENSG00000254784.1	2.710921628	4.026971442	1.645677128	2.446999703	0.014405096	0.045224255	processed_pseudogene	LRRC6P1	HGNC:51151	51151
ENSG00000257150.3	3.128154788	3.941338843	1.613020365	2.443452624	0.014547479	0.045631687	transcribed_processed_pseudogene	PGAM1P5	HGNC:42452	42452
ENSG00000259207.9	127.4823315	6.548513078	0.850779577	7.697073668	1.39E-14	3.34E-13	protein_coding	ITGB3	HGNC:6156	6156
ENSG00000261040.7	29.57851202	5.031299941	0.918449453	5.478036843	4.30E-08	4.82E-07	transcribed_unitary_pseudogene	WFDC21P	HGNC:50357	50357
ENSG00000261115.6	10.86305744	3.073835165	0.818141079	3.757096722	0.000171896	0.000962905	protein_coding	TMEM178B	HGNC:44112	44112
ENSG00000264230.9	5.948488811	6.262926615	1.382922788	4.528760875	5.93E-06	4.62E-05	protein_coding	ANXA8L1	HGNC:23334	23334
ENSG00000271581.1	8.977105142	2.627436979	0.83735275	3.137789875	0.001702269	0.007245851	unprocessed_pseudogene	AL671883.2	NA	NA
ENSG00000278934.1	2.545106962	3.923019977	1.608906927	2.438313808	0.014755958	0.046213547	TEC	AC117489.1	NA	NA
ENSG00000279253.1	29.00018394	3.45991138	0.559802459	6.18059339	6.39E-10	9.21E-09	TEC	AL121753.2	NA	NA
ENSG00000279289.1	11.1710888	2.586112448	0.712167554	3.631325851	0.000281969	0.001490466	TEC	AL136164.3	NA	NA
ENSG00000279296.1	4.68922543	4.228407788	1.447405248	2.921371049	0.003484945	0.013535198	TEC	PRAL	HGNC:52646	52646
ENSG00000279660.1	7.564983943	2.665034356	0.828234125	3.217730683	0.001292091	0.005713548	TEC	AC005703.5	NA	NA
ENSG00000279713.1	23.31660661	2.520470655	0.696776387	3.617330756	0.000297657	0.001559725	TEC	AC080038.3	NA	NA
ENSG00000279742.1	4.896018556	4.800731715	1.510763712	3.177685349	0.001484558	0.00643415	TEC	AP000974.1	NA	NA
ENSG00000280064.1	167.4867888	2.627250017	0.189002165	13.90063449	6.28E-44	6.57E-42	TEC	AC130304.1	NA	NA
ENSG00000280302.1	3.347341968	5.122249274	1.493205056	3.430372308	0.000602754	0.002916908	TEC	AP005264.6	NA	NA
ENSG00000280435.1	12.12070762	2.86885096	0.799146682	3.589892852	0.000330814	0.001715096	TEC	AC006058.4	NA	NA
ENSG00000283563.1	5.311003789	5.944128905	1.420849674	4.183503022	2.87E-05	0.000193495	protein_coding	AC098650.1	NA	NA
ENSG00000288031.1	5.821411253	5.320203845	1.395262008	3.813050033	0.000137262	0.000789924	transcribed_unprocessed_pseudogene	AC093838.2	NA	NA
ENSG00000001617.12	3.961197545	-4.989011341	1.452828695	-3.433998351	0.000594748	0.002881248	protein_coding	SEMA3F	HGNC:10728	10728
ENSG00000001626.16	9.707995072	-3.951546495	0.848860737	-4.655117525	3.24E-06	2.67E-05	protein_coding	CFTR	HGNC:1884	1884
ENSG00000002933.9	40.2124155	-6.436057834	0.773018471	-8.325878452	8.37E-17	2.38E-15	protein_coding	TMEM176A	HGNC:24930	24930
ENSG00000003137.9	46.84512878	-3.809410691	0.409924365	-9.292959916	1.50E-20	5.45E-19	protein_coding	CYP26B1	HGNC:20581	20581
ENSG00000003989.18	245.8118222	-3.913401113	0.176593695	-22.16048039	8.27E-109	5.34E-106	protein_coding	SLC7A2	HGNC:11060	11060
ENSG00000004468.13	5.187151911	-6.284406833	1.389081158	-4.524146624	6.06E-06	4.71E-05	protein_coding	CD38	HGNC:1667	1667
ENSG00000005108.16	32.95827013	-2.573337756	0.377799501	-6.811384736	9.67E-12	1.74E-10	protein_coding	THSD7A	HGNC:22207	22207
ENSG00000005421.9	8.325906831	-6.89182141	1.349677454	-5.106272901	3.29E-07	3.24E-06	protein_coding	PON1	HGNC:9204	9204
ENSG00000006016.11	27.86496389	-3.487351528	0.478962719	-7.281050045	3.31E-13	7.04E-12	protein_coding	CRLF1	HGNC:2364	2364
ENSG00000006210.7	81.92254039	-2.655214277	0.274229113	-9.682466793	3.58E-22	1.43E-20	protein_coding	CX3CL1	HGNC:10647	10647
ENSG00000006555.11	4.435842822	-3.987141369	1.311175182	-3.040891426	0.002358789	0.009650026	protein_coding	TTC22	HGNC:26067	26067
ENSG00000006611.17	3.722277605	-5.819221713	1.461440819	-3.981838771	6.84E-05	0.00042213	protein_coding	USH1C	HGNC:12597	12597
ENSG00000006659.13	2.268326659	-5.183064897	1.653266445	-3.135045117	0.001718277	0.007307118	protein_coding	LGALS14	HGNC:30054	30054
ENSG00000008323.15	9.45392706	-2.554782551	0.681501678	-3.748754598	0.000177715	0.00099029	protein_coding	PLEKHG6	HGNC:25562	25562
ENSG00000009950.16	4.071017783	-3.387859567	1.254888795	-2.699728917	0.0069396	0.024421507	protein_coding	MLXIPL	HGNC:12744	12744
ENSG00000011021.23	57.41874881	-2.093599469	0.301515441	-6.943589564	3.82E-12	7.21E-11	protein_coding	CLCN6	HGNC:2024	2024
ENSG00000012504.15	40.15268091	-9.316264426	1.209997527	-7.699407822	1.37E-14	3.29E-13	protein_coding	NR1H4	HGNC:7967	7967
ENSG00000014138.9	15.27091566	-2.479981313	0.577005844	-4.298017672	1.72E-05	0.000121222	protein_coding	POLA2	HGNC:30073	30073
ENSG00000015520.15	17.93682819	-6.280244131	1.102722174	-5.69521887	1.23E-08	1.50E-07	protein_coding	NPC1L1	HGNC:7898	7898
ENSG00000016391.11	28.76729147	-4.040614265	0.515199593	-7.842813382	4.41E-15	1.10E-13	protein_coding	CHDH	HGNC:24288	24288
ENSG00000021300.14	22.62587806	-2.651934198	0.545269859	-4.863526113	1.15E-06	1.03E-05	protein_coding	PLEKHB1	HGNC:19079	19079
ENSG00000023839.12	110.9225407	-3.712467919	0.242237113	-15.32576026	5.14E-53	8.10E-51	protein_coding	ABCC2	HGNC:53	53
ENSG00000037042.9	23.62264789	-2.032479245	0.458633259	-4.431600203	9.35E-06	6.96E-05	protein_coding	TUBG2	HGNC:12419	12419
ENSG00000039068.20	83.54828391	-2.417654686	0.241164674	-10.0249122	1.18E-23	5.14E-22	protein_coding	CDH1	HGNC:1748	1748
ENSG00000040608.14	12.68267971	-2.792721447	0.656018308	-4.257078519	2.07E-05	0.000143514	protein_coding	RTN4R	HGNC:18601	18601
ENSG00000042980.13	3.821230885	-4.857147607	1.469367286	-3.305604836	0.000947716	0.00435017	protein_coding	ADAM28	HGNC:206	206
ENSG00000047457.14	177.8814596	-4.74787151	0.240086633	-19.77565949	4.82E-87	1.90E-84	protein_coding	CP	HGNC:2295	2295
ENSG00000049089.15	25.89460994	-3.064012768	0.497677013	-6.15662908	7.43E-10	1.07E-08	protein_coding	COL9A2	HGNC:2218	2218
ENSG00000056736.10	30.54615086	-3.663502426	0.458366108	-7.992524674	1.32E-15	3.40E-14	protein_coding	IL17RB	HGNC:18015	18015
ENSG00000057593.14	13.4925606	-5.146899087	0.960646373	-5.357745815	8.43E-08	9.06E-07	protein_coding	F7	HGNC:3544	3544
ENSG00000057704.13	11.74489666	-2.503913953	0.649123931	-3.857374273	0.000114612	0.000671965	protein_coding	TMCC3	HGNC:29199	29199
ENSG00000060566.14	3.379116024	-5.723170252	1.504744957	-3.803415472	0.000142715	0.000819218	protein_coding	CREB3L3	HGNC:18855	18855
ENSG00000062282.15	46.73379916	-5.028414391	0.48617309	-10.34284805	4.51E-25	2.11E-23	protein_coding	DGAT2	HGNC:16940	16940
ENSG00000063127.16	6.918542526	-4.126732701	1.073031171	-3.8458647	0.000120128	0.000701354	protein_coding	SLC6A16	HGNC:13622	13622
ENSG00000065361.16	175.7513055	-5.175474558	0.389018197	-13.30393951	2.20E-40	2.05E-38	protein_coding	ERBB3	HGNC:3431	3431
ENSG00000065621.15	23.13037812	-3.74906906	0.557487299	-6.724940763	1.76E-11	3.03E-10	protein_coding	GSTO2	HGNC:23064	23064
ENSG00000065717.15	4.623717276	-2.669493926	0.991189611	-2.69322226	0.007076508	0.024810208	protein_coding	TLE2	HGNC:11838	11838
ENSG00000066248.15	7.710007881	-5.008882908	1.186726753	-4.220755028	2.43E-05	0.000166233	protein_coding	NGEF	HGNC:7807	7807
ENSG00000066813.14	5.409075596	-6.436454269	1.388344316	-4.636064841	3.55E-06	2.89E-05	protein_coding	ACSM2B	HGNC:30931	30931
ENSG00000066923.18	8.539881874	-3.144783496	0.908604373	-3.461114197	0.000537945	0.002636409	protein_coding	STAG3	HGNC:11356	11356
ENSG00000068078.20	77.47024147	-5.566386709	0.443558857	-12.54937563	4.01E-36	3.25E-34	protein_coding	FGFR3	HGNC:3690	3690
ENSG00000068366.20	361.4522489	-2.266928389	0.140140365	-16.17612733	7.43E-59	1.35E-56	protein_coding	ACSL4	HGNC:3571	3571
ENSG00000068831.19	3.059349752	-5.530386079	1.560219712	-3.544620054	0.000393179	0.001997797	protein_coding	RASGRP2	HGNC:9879	9879
ENSG00000069188.17	5.451356414	-2.833582603	0.945554856	-2.996740575	0.002728828	0.010907479	protein_coding	SDK2	HGNC:19308	19308
ENSG00000072310.17	220.6894264	-2.699821439	0.156494001	-17.25191656	1.08E-66	2.42E-64	protein_coding	SREBF1	HGNC:11289	11289
ENSG00000073060.17	161.3265383	-4.215897217	0.237011493	-17.78773327	8.80E-71	2.38E-68	protein_coding	SCARB1	HGNC:1664	1664
ENSG00000073849.16	170.0633438	-5.460589982	0.303089416	-18.01643244	1.45E-72	4.03E-70	protein_coding	ST6GAL1	HGNC:10860	10860
ENSG00000073910.23	99.83494464	-3.260915879	0.240147005	-13.57883215	5.35E-42	5.20E-40	protein_coding	FRY	HGNC:20367	20367
ENSG00000074410.14	11.34955646	-2.092509763	0.610490791	-3.427586123	0.000608973	0.002943072	protein_coding	CA12	HGNC:1371	1371
ENSG00000074621.14	37.10339782	-2.040443507	0.342348979	-5.960127336	2.52E-09	3.36E-08	protein_coding	SLC24A1	HGNC:10975	10975
ENSG00000076351.13	59.65833977	-2.114470992	0.293924179	-7.193933488	6.30E-13	1.30E-11	protein_coding	SLC46A1	HGNC:30521	30521
ENSG00000076770.14	355.7100298	-3.834791059	0.163475987	-23.45782474	1.10E-121	1.05E-118	protein_coding	MBNL3	HGNC:20564	20564
ENSG00000076826.10	42.96093516	-3.719604096	0.390179412	-9.533060891	1.53E-21	5.75E-20	protein_coding	CAMSAP3	HGNC:29307	29307
ENSG00000076864.19	26.42232178	-3.470254839	0.482575619	-7.191110993	6.43E-13	1.32E-11	protein_coding	RAP1GAP	HGNC:9858	9858
ENSG00000077942.19	211.4478546	-4.146538395	0.200173051	-20.71476838	2.55E-95	1.28E-92	protein_coding	FBLN1	HGNC:3600	3600
ENSG00000078687.17	18.81829315	-2.528083887	0.521606338	-4.846727699	1.26E-06	1.11E-05	protein_coding	TNRC6C	HGNC:29318	29318
ENSG00000079385.23	30.09415377	-3.066117433	0.428936426	-7.14818618	8.79E-13	1.77E-11	protein_coding	CEACAM1	HGNC:1814	1814
ENSG00000079557.5	3.283438047	-5.464212901	1.607345462	-3.399526133	0.000675027	0.003228678	protein_coding	AFM	HGNC:316	316
ENSG00000079689.14	2.292987893	-5.196535087	1.661657605	-3.127320016	0.001764078	0.007452376	protein_coding	SCGN	HGNC:16941	16941
ENSG00000080293.10	10.59982396	-2.58791176	0.669105097	-3.867720886	0.000109857	0.000646814	protein_coding	SCTR	HGNC:10608	10608
ENSG00000080603.17	10.46319374	-2.129505214	0.625665315	-3.403585214	0.000665077	0.003187824	protein_coding	SRCAP	HGNC:16974	16974
ENSG00000080618.17	33.6486103	-6.175237882	0.782652447	-7.890140649	3.02E-15	7.57E-14	protein_coding	CPB2	HGNC:2300	2300
ENSG00000081041.9	13.48188747	-5.520041851	1.167587894	-4.727731318	2.27E-06	1.93E-05	protein_coding	CXCL2	HGNC:4603	4603
ENSG00000081051.8	781.3999277	-7.89238614	0.281717942	-28.01520589	1.06E-172	2.13E-169	protein_coding	AFP	HGNC:317	317
ENSG00000084110.11	5.006416632	-6.327990694	1.411562387	-4.482969193	7.36E-06	5.62E-05	protein_coding	HAL	HGNC:4806	4806
ENSG00000084674.15	2538.240502	-8.726444982	0.209292814	-41.69490966	0	0	protein_coding	APOB	HGNC:603	603
ENSG00000086300.16	21.10685886	-2.558406444	0.511213457	-5.004575696	5.60E-07	5.32E-06	protein_coding	SNX10	HGNC:14974	14974
ENSG00000086696.11	8.491745567	-6.760789079	1.316646362	-5.134855703	2.82E-07	2.81E-06	protein_coding	HSD17B2	HGNC:5211	5211
ENSG00000086730.17	3.335455537	-3.392763684	1.355093668	-2.503711563	0.012289818	0.03952264	protein_coding	LAT2	HGNC:12749	12749
ENSG00000087303.18	58.72320974	-3.129712165	0.316264485	-9.89586981	4.34E-23	1.83E-21	protein_coding	NID2	HGNC:13389	13389
ENSG00000088386.17	7.510393269	-5.801749258	1.329806142	-4.362853407	1.28E-05	9.27E-05	protein_coding	SLC15A1	HGNC:10920	10920
ENSG00000088836.14	41.78945374	-2.164010795	0.344082544	-6.289219943	3.19E-10	4.77E-09	protein_coding	SLC4A11	HGNC:16438	16438
ENSG00000088881.21	2.663917551	-5.356160007	1.584032163	-3.381345488	0.000721318	0.003413999	protein_coding	EBF4	HGNC:29278	29278
ENSG00000088926.14	5.517614259	-6.46526007	1.403067765	-4.607945698	4.07E-06	3.27E-05	protein_coding	F11	HGNC:3529	3529
ENSG00000088992.18	4.790037993	-3.713245808	1.126717435	-3.295631801	0.000982006	0.004488215	protein_coding	TESC	HGNC:26065	26065
ENSG00000089486.17	29.05182959	-2.171466267	0.401571022	-5.407427698	6.39E-08	6.97E-07	protein_coding	CDIP1	HGNC:13234	13234
ENSG00000090339.9	203.7498876	-2.898786867	0.185771016	-15.60408575	6.83E-55	1.12E-52	protein_coding	ICAM1	HGNC:5344	5344
ENSG00000090382.7	14.94132884	-5.410588248	0.935188842	-5.785556889	7.23E-09	9.00E-08	protein_coding	LYZ	HGNC:6740	6740
ENSG00000090534.20	7.314724034	-5.868219497	1.348811019	-4.350661	1.36E-05	9.74E-05	protein_coding	THPO	HGNC:11795	11795
ENSG00000090539.15	7.333918314	-6.83163566	1.334115649	-5.120722227	3.04E-07	3.02E-06	protein_coding	CHRD	HGNC:1949	1949
ENSG00000090924.15	96.14952726	-2.279456757	0.237802867	-9.585488954	9.20E-22	3.54E-20	protein_coding	PLEKHG2	HGNC:29515	29515
ENSG00000091262.16	63.4118369	-3.924932677	0.888586279	-4.417052986	1.00E-05	7.41E-05	protein_coding	ABCC6	HGNC:57	57
ENSG00000091513.16	1213.406792	-8.535856368	0.395659515	-21.57374221	3.17E-103	1.85E-100	protein_coding	TF	HGNC:11740	11740
ENSG00000091583.11	34.54745523	-4.601761182	0.511478896	-8.996971754	2.32E-19	7.86E-18	protein_coding	APOH	HGNC:616	616
ENSG00000091622.16	6.608014322	-2.139322384	0.849718584	-2.517683412	0.011812945	0.038267852	protein_coding	PITPNM3	HGNC:21043	21043
ENSG00000092096.18	2.483268271	-5.100249754	1.656765353	-3.078438201	0.002080887	0.008614357	protein_coding	SLC22A17	HGNC:23095	23095
ENSG00000092421.17	47.39691594	-4.597006424	0.439688283	-10.45514881	1.39E-25	6.75E-24	protein_coding	SEMA6A	HGNC:10738	10738
ENSG00000095539.15	50.39617428	-3.124445224	0.33480599	-9.332106699	1.04E-20	3.80E-19	protein_coding	SEMA4G	HGNC:10735	10735
ENSG00000095637.22	15.96965325	-2.353133491	0.528338168	-4.453839664	8.43E-06	6.34E-05	protein_coding	SORBS1	HGNC:14565	14565
ENSG00000099194.6	3753.233411	-2.433742989	0.059550553	-40.86852068	0	0	protein_coding	SCD	HGNC:10571	10571
ENSG00000099937.11	75.66021224	-5.149460617	0.411284401	-12.52043745	5.77E-36	4.64E-34	protein_coding	SERPIND1	HGNC:4838	4838
ENSG00000099953.10	24.63280251	-3.068600184	1.007672153	-3.045236662	0.002324973	0.009526756	protein_coding	MMP11	HGNC:7157	7157
ENSG00000099954.18	41.97404405	-7.496061042	1.051266261	-7.13050663	1.00E-12	2.00E-11	protein_coding	CECR2	HGNC:1840	1840
ENSG00000100092.24	7.988422566	-2.012596462	0.786449973	-2.559090255	0.010494649	0.034692722	protein_coding	SH3BP1	HGNC:10824	10824
ENSG00000100344.11	20.64306064	-2.943515944	0.524081268	-5.616525764	1.95E-08	2.29E-07	protein_coding	PNPLA3	HGNC:18590	18590
ENSG00000100350.15	31.37273235	-2.037284573	0.408552512	-4.986591715	6.15E-07	5.80E-06	protein_coding	FOXRED2	HGNC:26264	26264
ENSG00000100665.12	2.911627109	-5.543562567	1.5538561	-3.567616441	0.000360243	0.001850183	protein_coding	SERPINA4	HGNC:8948	8948
ENSG00000100918.13	8.303854999	-2.175454076	0.765387585	-2.84229078	0.004479062	0.016783963	protein_coding	REC8	HGNC:16879	16879
ENSG00000101049.17	11.09139633	-3.172979148	0.718990276	-4.413104399	1.02E-05	7.53E-05	protein_coding	SGK2	HGNC:13900	13900
ENSG00000101076.17	234.9201394	-3.329412855	0.194553482	-17.11309824	1.19E-65	2.52E-63	protein_coding	HNF4A	HGNC:5024	5024
ENSG00000101096.20	18.65025527	-2.057664765	0.507589768	-4.053794802	5.04E-05	0.000321832	protein_coding	NFATC2	HGNC:7776	7776
ENSG00000101115.13	15.49130983	-5.841355504	1.104921241	-5.286671382	1.25E-07	1.31E-06	protein_coding	SALL4	HGNC:15924	15924
ENSG00000101230.6	5.259266524	-2.524240247	1.0002131	-2.523702446	0.011612617	0.037713397	protein_coding	ISM1	HGNC:16213	16213
ENSG00000101349.17	2.36644675	-5.245024526	1.640764132	-3.196696236	0.001390112	0.006074274	protein_coding	PAK5	HGNC:15916	15916
ENSG00000101670.12	6.773482921	-2.90127035	0.826541482	-3.510132779	0.000447883	0.002242388	protein_coding	LIPG	HGNC:6623	6623
ENSG00000101849.17	131.0989661	-2.029781168	0.197396402	-10.28276682	8.43E-25	3.91E-23	protein_coding	TBL1X	HGNC:11585	11585
ENSG00000102003.11	10.57424879	-2.386677318	0.69132528	-3.452321776	0.000555785	0.002715752	protein_coding	SYP	HGNC:11506	11506
ENSG00000102038.16	798.4696043	-2.023045576	0.086677043	-23.34003926	1.74E-120	1.57E-117	protein_coding	SMARCA1	HGNC:11097	11097
ENSG00000102053.12	6.384388137	-2.040156413	0.840020157	-2.428699355	0.015153092	0.047285485	protein_coding	ZC3H12B	HGNC:17407	17407
ENSG00000102174.9	9.463283048	-2.670875212	0.754142326	-3.541606299	0.000397699	0.002017927	protein_coding	PHEX	HGNC:8918	8918
ENSG00000102796.11	5.856036273	-2.803952352	1.018515005	-2.752980897	0.005905534	0.021278969	protein_coding	DHRS12	HGNC:25832	25832
ENSG00000102878.17	8.329194121	-2.340571326	0.883772286	-2.648387332	0.00808768	0.02781283	protein_coding	HSF4	HGNC:5227	5227
ENSG00000102879.16	5.819666885	-2.147760513	0.883142001	-2.431953764	0.015017624	0.046903189	protein_coding	CORO1A	HGNC:2252	2252
ENSG00000102890.16	13.37181636	-2.688082583	0.678038201	-3.964500201	7.35E-05	0.000449875	protein_coding	ELMO3	HGNC:17289	17289
ENSG00000103056.12	4.476524721	-3.40496907	1.291391974	-2.636665813	0.008372527	0.028634612	protein_coding	SMPD3	HGNC:14240	14240
ENSG00000103067.14	38.1029986	-2.455206661	0.357567893	-6.866406935	6.58E-12	1.21E-10	protein_coding	ESRP2	HGNC:26152	26152
ENSG00000103227.19	12.04304718	-3.199672193	0.777950918	-4.112948667	3.91E-05	0.000255332	protein_coding	LMF1	HGNC:14154	14154
ENSG00000103269.14	6.030501182	-2.428432774	0.943898146	-2.572769938	0.010088825	0.033578087	protein_coding	RHBDL1	HGNC:10007	10007
ENSG00000103449.12	6.029038078	-4.455121112	1.261731088	-3.530959294	0.000414055	0.002091541	protein_coding	SALL1	HGNC:10524	10524
ENSG00000103460.17	35.3194942	-3.752246237	0.450962753	-8.320523621	8.76E-17	2.48E-15	protein_coding	TOX3	HGNC:11972	11972
ENSG00000103653.16	64.18680855	-2.270482925	0.266082706	-8.532996988	1.43E-17	4.23E-16	protein_coding	CSK	HGNC:2444	2444
ENSG00000103932.12	136.7510932	-2.135324386	0.198709211	-10.74597587	6.19E-27	3.21E-25	protein_coding	RPAP1	HGNC:24567	24567
ENSG00000104332.12	3.30165865	-3.399676681	1.356367313	-2.506457246	0.01219478	0.039279824	protein_coding	SFRP1	HGNC:10776	10776
ENSG00000104490.18	23.06440959	-4.330118884	0.60846577	-7.116454359	1.11E-12	2.21E-11	protein_coding	NCALD	HGNC:7655	7655
ENSG00000104760.17	76.40159455	-7.811576313	0.857629234	-9.108337262	8.37E-20	2.89E-18	protein_coding	FGL1	HGNC:3695	3695
ENSG00000104835.15	6.952997915	-2.604941858	0.877488744	-2.968632791	0.002991278	0.011823356	protein_coding	SARS2	HGNC:17697	17697
ENSG00000104870.13	46.55653964	-2.134732391	0.311919176	-6.843863902	7.71E-12	1.40E-10	protein_coding	FCGRT	HGNC:3621	3621
ENSG00000104894.12	10.12014351	-2.557619001	0.763168873	-3.35131462	0.000804289	0.003761452	protein_coding	CD37	HGNC:1666	1666
ENSG00000105088.8	22.70019926	-4.02233029	0.585661534	-6.868011743	6.51E-12	1.20E-10	protein_coding	OLFM2	HGNC:17189	17189
ENSG00000105426.17	4.622662325	-5.040370058	1.41983941	-3.549957849	0.000385293	0.001960477	protein_coding	PTPRS	HGNC:9681	9681
ENSG00000105696.9	6.591844374	-6.581499189	1.362307296	-4.831141409	1.36E-06	1.20E-05	protein_coding	TMEM59L	HGNC:13237	13237
ENSG00000105699.17	45.39541552	-3.736797754	0.379376009	-9.849852552	6.86E-23	2.88E-21	protein_coding	LSR	HGNC:29572	29572
ENSG00000105707.15	19.90044829	-7.318061949	1.237018468	-5.915887385	3.30E-09	4.31E-08	protein_coding	HPN	HGNC:5155	5155
ENSG00000105767.3	58.59277397	-2.480367953	0.314639393	-7.883208547	3.19E-15	7.97E-14	protein_coding	CADM4	HGNC:30825	30825
ENSG00000105852.11	4.750496753	-2.554070158	1.042711741	-2.449449888	0.014307462	0.044948924	protein_coding	PON3	HGNC:9206	9206
ENSG00000106069.23	3.911313458	-2.840522384	1.12672109	-2.521051935	0.011700458	0.037932468	protein_coding	CHN2	HGNC:1944	1944
ENSG00000106327.13	22.21452981	-5.989294342	0.907222094	-6.601795065	4.06E-11	6.69E-10	protein_coding	TFR2	HGNC:11762	11762
ENSG00000106333.13	3.321537015	-5.573283202	1.578384074	-3.531005726	0.000413983	0.002091541	protein_coding	PCOLCE	HGNC:8738	8738
ENSG00000106384.12	6.587288879	-6.66710189	1.373334809	-4.854680626	1.21E-06	1.07E-05	protein_coding	MOGAT3	HGNC:23249	23249
ENSG00000106397.12	127.5396527	-2.190811299	0.206968728	-10.58522861	3.49E-26	1.74E-24	protein_coding	PLOD3	HGNC:9083	9083
ENSG00000106565.18	43.19084598	-6.538940643	0.766448807	-8.53147736	1.44E-17	4.28E-16	protein_coding	TMEM176B	HGNC:29596	29596
ENSG00000106624.11	8.167028872	-3.88901234	0.956618668	-4.065373664	4.80E-05	0.000307565	protein_coding	AEBP1	HGNC:303	303
ENSG00000106665.16	23.09469367	-2.148144463	0.471356995	-4.557362014	5.18E-06	4.07E-05	protein_coding	CLIP2	HGNC:2586	2586
ENSG00000106689.11	2.624722428	-5.39119251	1.613537019	-3.341226414	0.000834092	0.00389078	protein_coding	LHX2	HGNC:6594	6594
ENSG00000106789.13	20.14887991	-2.039253307	0.450669069	-4.524946232	6.04E-06	4.70E-05	protein_coding	CORO2A	HGNC:2255	2255
ENSG00000106804.8	401.3911996	-4.684663553	0.167415263	-27.98229671	2.67E-172	4.83E-169	protein_coding	C5	HGNC:1331	1331
ENSG00000106927.12	484.1214998	-8.737892018	0.469055399	-18.62869938	1.88E-77	5.97E-75	protein_coding	AMBP	HGNC:453	453
ENSG00000107099.16	27.37102748	-5.770821272	1.664150407	-3.467728186	0.000524878	0.002576557	protein_coding	DOCK8	HGNC:19191	19191
ENSG00000107159.13	44.55508514	-2.499184391	0.367755969	-6.795768401	1.08E-11	1.92E-10	protein_coding	CA9	HGNC:1383	1383
ENSG00000107282.8	29.86624006	-2.121866284	0.392248134	-5.409500002	6.32E-08	6.90E-07	protein_coding	APBA1	HGNC:578	578
ENSG00000107331.17	56.17566456	-2.18751193	0.341574573	-6.404200153	1.51E-10	2.34E-09	protein_coding	ABCA2	HGNC:32	32
ENSG00000107485.18	8.996373438	-5.232579109	1.161586593	-4.504682767	6.65E-06	5.13E-05	protein_coding	GATA3	HGNC:4172	4172
ENSG00000107731.12	62.26984919	-2.240118548	0.381048802	-5.878823232	4.13E-09	5.32E-08	protein_coding	UNC5B	HGNC:12568	12568
ENSG00000107742.13	14.41540885	-5.083953208	0.956493321	-5.315199904	1.07E-07	1.13E-06	protein_coding	SPOCK2	HGNC:13564	13564
ENSG00000107957.16	73.42251096	-3.920129184	0.551794561	-7.104327336	1.21E-12	2.40E-11	protein_coding	SH3PXD2A	HGNC:23664	23664
ENSG00000107984.10	64.65911692	-2.507381457	0.273250886	-9.176114629	4.47E-20	1.58E-18	protein_coding	DKK1	HGNC:2891	2891
ENSG00000108244.17	3.937036672	-2.892730357	1.196071492	-2.418526297	0.015583519	0.048361816	protein_coding	KRT23	HGNC:6438	6438
ENSG00000108375.13	4.724704131	-3.112190695	1.209075317	-2.574025499	0.010052286	0.033468788	protein_coding	RNF43	HGNC:18505	18505
ENSG00000108551.5	12.83703792	-4.809371501	0.979870048	-4.908172784	9.19E-07	8.40E-06	protein_coding	RASD1	HGNC:15828	15828
ENSG00000108784.10	37.04569667	-2.061092569	0.356500138	-5.781463599	7.41E-09	9.21E-08	protein_coding	NAGLU	HGNC:7632	7632
ENSG00000108830.10	4.664547397	-2.700633808	1.003632944	-2.690858071	0.007126851	0.024954318	protein_coding	RND2	HGNC:18315	18315
ENSG00000108924.14	25.49922993	-5.664803251	0.806411623	-7.024704371	2.15E-12	4.15E-11	protein_coding	HLF	HGNC:4977	4977
ENSG00000108960.9	149.0384239	-3.208862238	0.2118115	-15.1496129	7.62E-52	1.12E-49	protein_coding	MMD	HGNC:7153	7153
ENSG00000109072.14	182.9318125	-5.115633082	0.514271075	-9.947347488	2.59E-23	1.11E-21	protein_coding	VTN	HGNC:12724	12724
ENSG00000109158.11	9.125592083	-7.190188048	1.311062846	-5.48424362	4.15E-08	4.67E-07	protein_coding	GABRA4	HGNC:4078	4078
ENSG00000109265.14	4.473825446	-2.927964922	1.139917016	-2.568577257	0.010211695	0.033924644	protein_coding	CRACD	HGNC:29219	29219
ENSG00000109906.14	9.256477045	-6.234449525	1.299288605	-4.798356196	1.60E-06	1.40E-05	protein_coding	ZBTB16	HGNC:12930	12930
ENSG00000110042.8	17.35659223	-2.753820596	0.534809291	-5.149163714	2.62E-07	2.62E-06	protein_coding	DTX4	HGNC:29151	29151
ENSG00000110169.11	67.26673664	-5.362013237	0.447571167	-11.98024725	4.51E-33	3.28E-31	protein_coding	HPX	HGNC:5171	5171
ENSG00000110245.12	7.759846342	-6.957887	1.325387634	-5.249699652	1.52E-07	1.58E-06	protein_coding	APOC3	HGNC:610	610
ENSG00000110400.11	17.20700838	-3.237642497	0.597298698	-5.420474731	5.94E-08	6.53E-07	protein_coding	NECTIN1	HGNC:9706	9706
ENSG00000110492.16	186.7536463	-3.104369009	0.17633043	-17.60540716	2.24E-69	5.63E-67	protein_coding	MDK	HGNC:6972	6972
ENSG00000110811.20	42.07422343	-2.052828428	0.32793436	-6.25987599	3.85E-10	5.70E-09	protein_coding	P3H3	HGNC:19318	19318
ENSG00000111052.8	89.51252069	-2.122008559	0.239915061	-8.844832629	9.17E-19	2.96E-17	protein_coding	LIN7A	HGNC:17787	17787
ENSG00000111452.13	11.71235158	-7.449680819	1.601004102	-4.653130375	3.27E-06	2.69E-05	protein_coding	ADGRD1	HGNC:19893	19893
ENSG00000111885.7	856.2088076	-2.52039892	0.111344059	-22.63613297	1.91E-113	1.38E-110	protein_coding	MAN1A1	HGNC:6821	6821
ENSG00000112320.12	50.89793977	-2.304037634	0.320425409	-7.19055845	6.45E-13	1.33E-11	protein_coding	SOBP	HGNC:29256	29256
ENSG00000112818.11	5.578150891	-5.463915269	1.372451201	-3.98113628	6.86E-05	0.000423235	protein_coding	MEP1A	HGNC:7015	7015
ENSG00000112972.15	377.3918079	-2.181531137	0.12347871	-17.66726535	7.49E-70	1.94E-67	protein_coding	HMGCS1	HGNC:5007	5007
ENSG00000113209.9	30.11598388	-2.083491136	0.396534083	-5.254254863	1.49E-07	1.54E-06	protein_coding	PCDHB5	HGNC:8690	8690
ENSG00000113296.14	45.59986594	-7.627063757	1.051270642	-7.255090607	4.01E-13	8.44E-12	protein_coding	THBS4	HGNC:11788	11788
ENSG00000113494.17	15.89012838	-6.978644852	1.252535231	-5.571615617	2.52E-08	2.93E-07	protein_coding	PRLR	HGNC:9446	9446
ENSG00000113504.21	45.68437668	-3.726366589	0.410913196	-9.06850066	1.21E-19	4.14E-18	protein_coding	SLC12A7	HGNC:10915	10915
ENSG00000113889.14	11.00354425	-7.463534094	1.288166985	-5.793918164	6.88E-09	8.58E-08	protein_coding	KNG1	HGNC:6383	6383
ENSG00000113924.12	95.64169625	-4.746642712	0.32443289	-14.6305842	1.79E-48	2.32E-46	protein_coding	HGD	HGNC:4892	4892
ENSG00000114279.14	6.658366478	-2.773233614	0.899549651	-3.082913333	0.002049848	0.008498108	protein_coding	FGF12	HGNC:3668	3668
ENSG00000114790.13	37.50421844	-2.389766382	0.952791595	-2.508173241	0.012135715	0.039124387	protein_coding	ARHGEF26	HGNC:24490	24490
ENSG00000114841.17	18.71365979	-2.261168886	0.546115552	-4.140458694	3.47E-05	0.000229456	protein_coding	DNAH1	HGNC:2940	2940
ENSG00000114948.13	23.63818229	-5.074280096	0.68565468	-7.400635106	1.36E-13	2.99E-12	protein_coding	ADAM23	HGNC:202	202
ENSG00000115009.13	74.25986238	-7.644898097	0.855067392	-8.940696563	3.87E-19	1.28E-17	protein_coding	CCL20	HGNC:10619	10619
ENSG00000115255.12	29.31888372	-3.329090768	0.449803096	-7.401218	1.35E-13	2.98E-12	protein_coding	REEP6	HGNC:30078	30078
ENSG00000115507.10	12.72581513	-2.320736247	0.649661293	-3.5722249	0.000353961	0.001821537	protein_coding	OTX1	HGNC:8521	8521
ENSG00000115718.18	13.74198269	-3.994235424	0.757373312	-5.273800069	1.34E-07	1.40E-06	protein_coding	PROC	HGNC:9451	9451
ENSG00000115738.10	173.7815078	-2.025609602	0.176830553	-11.45508835	2.22E-30	1.38E-28	protein_coding	ID2	HGNC:5361	5361
ENSG00000115884.11	56.77476625	-4.681718	0.415599068	-11.26498676	1.95E-29	1.16E-27	protein_coding	SDC1	HGNC:10658	10658
ENSG00000116017.11	341.7010437	-3.503554681	0.146316602	-23.94502495	1.04E-126	1.18E-123	protein_coding	ARID3A	HGNC:3031	3031
ENSG00000116574.6	98.23459575	-2.747263816	0.232993306	-11.7911706	4.33E-32	2.99E-30	protein_coding	RHOU	HGNC:17794	17794
ENSG00000116661.11	6.31838886	-3.206232908	1.039425952	-3.084618873	0.002038131	0.008456704	protein_coding	FBXO2	HGNC:13581	13581
ENSG00000116741.8	19.93212582	-3.018057668	0.516391583	-5.844513678	5.08E-09	6.45E-08	protein_coding	RGS2	HGNC:9998	9998
ENSG00000116771.6	59.5920891	-5.159807639	0.447017068	-11.54275309	8.03E-31	5.15E-29	protein_coding	AGMAT	HGNC:18407	18407
ENSG00000116833.14	39.69270493	-5.844460108	0.649126915	-9.003570754	2.18E-19	7.45E-18	protein_coding	NR5A2	HGNC:7984	7984
ENSG00000116962.15	87.72520796	-3.859542193	0.277284326	-13.91907812	4.85E-44	5.10E-42	protein_coding	NID1	HGNC:7821	7821
ENSG00000117479.15	30.73923254	-2.126075753	0.364682253	-5.82994027	5.54E-09	7.02E-08	protein_coding	SLC19A2	HGNC:10938	10938
ENSG00000117595.12	2.486820829	-3.994390264	1.639122974	-2.436907009	0.014813488	0.04636525	protein_coding	IRF6	HGNC:6121	6121
ENSG00000117600.13	7.936642703	-2.232110095	0.879402174	-2.538213074	0.011142012	0.036440705	protein_coding	PLPPR4	HGNC:23496	23496
ENSG00000117707.16	182.7306342	-7.632156143	0.529736774	-14.40745011	4.65E-47	5.80E-45	protein_coding	PROX1	HGNC:9459	9459
ENSG00000117791.16	12.73189835	-2.152649715	0.688468466	-3.126722314	0.001767668	0.0074628	protein_coding	MTARC2	HGNC:26064	26064
ENSG00000118137.10	14.97037744	-6.885684831	1.253140863	-5.494741282	3.91E-08	4.41E-07	protein_coding	APOA1	HGNC:600	600
ENSG00000118271.12	47.21759569	-7.106069939	0.871737009	-8.151621259	3.59E-16	9.67E-15	protein_coding	TTR	HGNC:12405	12405
ENSG00000118308.15	6.504932935	-4.079848284	1.1012353	-3.704792503	0.000211564	0.001155081	protein_coding	IRAG2	HGNC:6690	6690
ENSG00000118513.19	5.155285558	-2.257890383	0.934092006	-2.41720341	0.015640274	0.04852131	protein_coding	MYB	HGNC:7545	7545
ENSG00000118514.14	8.110644629	-3.705495639	0.874795888	-4.235840256	2.28E-05	0.000156518	protein_coding	ALDH8A1	HGNC:15471	15471
ENSG00000118520.15	27.56225485	-5.864146946	0.792509675	-7.399464175	1.37E-13	3.01E-12	protein_coding	ARG1	HGNC:663	663
ENSG00000118946.12	18.70610025	-3.238282958	0.550389537	-5.88362013	4.01E-09	5.18E-08	protein_coding	PCDH17	HGNC:14267	14267
ENSG00000119125.17	6.166887615	-4.003757663	1.100019297	-3.639715844	0.000272939	0.001447809	protein_coding	GDA	HGNC:4212	4212
ENSG00000119139.21	6.144882208	-5.608021203	1.354324248	-4.140826107	3.46E-05	0.000229173	protein_coding	TJP2	HGNC:11828	11828
ENSG00000119227.8	13.66070239	-4.624171439	0.847426698	-5.456721448	4.85E-08	5.41E-07	protein_coding	PIGZ	HGNC:30596	30596
ENSG00000119283.15	8.070300732	-3.331172869	0.934172653	-3.565907071	0.0003626	0.001860702	protein_coding	TRIM67	HGNC:31859	31859
ENSG00000119431.9	8.43621647	-2.723551272	0.751141812	-3.625881594	0.000287977	0.001515586	protein_coding	HDHD3	HGNC:28171	28171
ENSG00000119547.6	96.95854315	-2.583322548	0.242555556	-10.65043649	1.74E-26	8.75E-25	protein_coding	ONECUT2	HGNC:8139	8139
ENSG00000119630.14	11.12553521	-3.925478861	0.78689449	-4.988570783	6.08E-07	5.75E-06	protein_coding	PGF	HGNC:8893	8893
ENSG00000119698.12	8.228405338	-3.928877499	0.9510825	-4.130953411	3.61E-05	0.000238022	protein_coding	PPP4R4	HGNC:23788	23788
ENSG00000119927.14	97.05288203	-9.636251731	1.191330978	-8.088643631	6.03E-16	1.59E-14	protein_coding	GPAM	HGNC:24865	24865
ENSG00000120054.12	3.1198155	-5.643737116	1.53749403	-3.670737581	0.000241852	0.001300437	protein_coding	CPN1	HGNC:2312	2312
ENSG00000120875.9	35.05685001	-2.119707633	0.351607786	-6.028614037	1.65E-09	2.25E-08	protein_coding	DUSP4	HGNC:3070	3070
ENSG00000120885.22	312.2020472	-3.011413188	0.16181162	-18.61061142	2.64E-77	8.09E-75	protein_coding	CLU	HGNC:2095	2095
ENSG00000120915.14	14.59298982	-3.819352466	1.329442104	-2.87289868	0.004067245	0.015442222	protein_coding	EPHX2	HGNC:3402	3402
ENSG00000121068.14	26.19461333	-2.224504132	0.435100184	-5.112625121	3.18E-07	3.14E-06	protein_coding	TBX2	HGNC:11597	11597
ENSG00000121716.20	20.48807205	-2.03689716	0.55566214	-3.665711614	0.000246652	0.001320364	protein_coding	PILRB	HGNC:18297	18297
ENSG00000122176.12	7.673990807	-4.24663768	1.020490571	-4.161368856	3.16E-05	0.000211119	protein_coding	FMOD	HGNC:3774	3774
ENSG00000122787.15	3.251060893	-5.650143915	1.505559059	-3.752854384	0.000174832	0.000976935	protein_coding	AKR1D1	HGNC:388	388
ENSG00000123364.5	9.875239787	-2.870823203	0.748180304	-3.837074015	0.000124509	0.000725294	protein_coding	HOXC13	HGNC:5125	5125
ENSG00000123453.18	11.01372285	-7.462671809	1.288705134	-5.790829579	7.00E-09	8.73E-08	protein_coding	SARDH	HGNC:10536	10536
ENSG00000123561.15	6.39309581	-6.677249674	1.364129951	-4.894877992	9.84E-07	8.92E-06	protein_coding	SERPINA7	HGNC:11583	11583
ENSG00000123999.5	3.480150527	-5.325821838	1.4833727	-3.590346403	0.000330239	0.001712605	protein_coding	INHA	HGNC:6065	6065
ENSG00000124006.15	212.2366991	-2.353796318	0.168016277	-14.00933503	1.37E-44	1.49E-42	protein_coding	OBSL1	HGNC:29092	29092
ENSG00000124613.9	4.338646104	-5.97363431	1.436642835	-4.158051092	3.21E-05	0.000213892	protein_coding	ZNF391	HGNC:18779	18779
ENSG00000124875.10	16.56451935	-3.805791778	0.645074031	-5.899775213	3.64E-09	4.72E-08	protein_coding	CXCL6	HGNC:10643	10643
ENSG00000125046.15	5.307907947	-4.456499149	1.254314001	-3.552937419	0.000380955	0.001942774	protein_coding	SSUH2	HGNC:24809	24809
ENSG00000125285.6	9.819867836	-6.322432411	1.297129318	-4.874172777	1.09E-06	9.79E-06	protein_coding	SOX21	HGNC:11197	11197
ENSG00000125675.19	13.53373386	-2.28852714	0.611004423	-3.745516486	0.000180023	0.001001918	protein_coding	GRIA3	HGNC:4573	4573
ENSG00000125730.17	216.7344726	-8.577589313	0.658928752	-13.01747616	9.73E-39	8.59E-37	protein_coding	C3	HGNC:1318	1318
ENSG00000125798.15	74.50679503	-2.981258092	0.27931052	-10.67363339	1.35E-26	6.91E-25	protein_coding	FOXA2	HGNC:5022	5022
ENSG00000125845.7	296.6585049	-3.18092544	0.148768885	-21.38165817	1.98E-101	1.09E-98	protein_coding	BMP2	HGNC:1069	1069
ENSG00000125895.5	3.360037399	-3.518732648	1.407586649	-2.499833776	0.012425159	0.039908244	protein_coding	TMEM74B	HGNC:15893	15893
ENSG00000125968.9	324.3193446	-2.758572257	0.139351586	-19.79577223	3.24E-87	1.30E-84	protein_coding	ID1	HGNC:5360	5360
ENSG00000126016.16	31.87460543	-4.003430328	0.489205551	-8.183534136	2.76E-16	7.50E-15	protein_coding	AMOT	HGNC:17810	17810
ENSG00000126218.12	32.49504747	-2.997733204	0.43371305	-6.911789266	4.79E-12	8.93E-11	protein_coding	F10	HGNC:3528	3528
ENSG00000126231.15	7.500440246	-2.495490044	0.917107659	-2.72104373	0.006507615	0.023162503	protein_coding	PROZ	HGNC:9460	9460
ENSG00000127074.15	7.245350595	-4.304927156	1.045839506	-4.116240714	3.85E-05	0.000252078	protein_coding	RGS13	HGNC:9995	9995
ENSG00000127241.18	97.50702939	-4.368961037	0.305804901	-14.28675938	2.65E-46	3.13E-44	protein_coding	MASP1	HGNC:6901	6901
ENSG00000127564.17	22.41626794	-2.06429911	0.469848725	-4.39353988	1.12E-05	8.17E-05	protein_coding	PKMYT1	HGNC:29650	29650
ENSG00000127831.11	127.3723	-2.639848506	0.216388017	-12.19960581	3.12E-34	2.41E-32	protein_coding	VIL1	HGNC:12690	12690
ENSG00000127948.16	121.3365357	-2.694313202	0.228519434	-11.79030229	4.38E-32	3.01E-30	protein_coding	POR	HGNC:9208	9208
ENSG00000128011.5	8.511894756	-2.330645061	0.816942756	-2.852886623	0.004332408	0.016318885	protein_coding	LRFN1	HGNC:29290	29290
ENSG00000128016.7	29.63199261	-3.013361661	0.445088543	-6.770252147	1.29E-11	2.25E-10	protein_coding	ZFP36	HGNC:12862	12862
ENSG00000128266.9	6.077439926	-6.484247942	1.363084622	-4.757039908	1.96E-06	1.69E-05	protein_coding	GNAZ	HGNC:4395	4395
ENSG00000128268.12	3.773171119	-3.812209031	1.354027841	-2.81545838	0.004870771	0.018061069	protein_coding	MGAT3	HGNC:7046	7046
ENSG00000128271.22	4.338494557	-4.79421167	1.479747634	-3.239884667	0.001195781	0.00534513	protein_coding	ADORA2A	HGNC:263	263
ENSG00000128283.7	226.2111461	-2.162402408	0.163939276	-13.19026445	9.98E-40	9.17E-38	protein_coding	CDC42EP1	HGNC:17014	17014
ENSG00000128298.18	2.285255093	-4.787990652	1.663052388	-2.879037778	0.003988905	0.015192593	protein_coding	BAIAP2L2	HGNC:26203	26203
ENSG00000128408.9	13.71892987	-2.252622198	0.559362727	-4.027122454	5.65E-05	0.000355703	protein_coding	RIBC2	HGNC:13241	13241
ENSG00000128512.23	81.4718079	-2.595561791	0.243131839	-10.67553226	1.32E-26	6.79E-25	protein_coding	DOCK4	HGNC:19192	19192
ENSG00000129422.14	236.8942115	-2.256647973	0.148039743	-15.24352803	1.82E-52	2.76E-50	protein_coding	MTUS1	HGNC:29789	29789
ENSG00000129514.8	58.96565501	-3.031702983	0.302902174	-10.00885185	1.39E-23	6.01E-22	protein_coding	FOXA1	HGNC:5021	5021
ENSG00000129654.8	7.799723946	-2.122414479	0.825220269	-2.571936924	0.010113132	0.033640428	protein_coding	FOXJ1	HGNC:3816	3816
ENSG00000129951.19	5.984208963	-3.690249028	1.275265541	-2.893710297	0.003807192	0.014589536	protein_coding	PLPPR3	HGNC:23497	23497
ENSG00000130203.10	99.781881	-6.159195662	0.457339855	-13.46743694	2.43E-41	2.30E-39	protein_coding	APOE	HGNC:613	613
ENSG00000130208.9	23.44161886	-6.673205245	1.086354102	-6.142753302	8.11E-10	1.16E-08	protein_coding	APOC1	HGNC:607	607
ENSG00000130513.6	47.10899428	-3.54250622	0.44723835	-7.920846278	2.36E-15	5.98E-14	protein_coding	GDF15	HGNC:30142	30142
ENSG00000130821.17	41.55075732	-2.59776744	0.36894253	-7.041116792	1.91E-12	3.70E-11	protein_coding	SLC6A8	HGNC:11055	11055
ENSG00000130829.18	223.7658847	-7.227436955	0.426979061	-16.92691191	2.85E-64	5.93E-62	protein_coding	DUSP9	HGNC:3076	3076
ENSG00000130876.11	9.907277636	-7.299118189	1.312237532	-5.562345237	2.66E-08	3.09E-07	protein_coding	SLC7A10	HGNC:11058	11058
ENSG00000131910.5	10.09250561	-6.360001777	1.315371779	-4.835136256	1.33E-06	1.18E-05	protein_coding	NR0B2	HGNC:7961	7961
ENSG00000131914.11	47.54426907	-5.346473062	0.519150695	-10.29849929	7.16E-25	3.33E-23	protein_coding	LIN28A	HGNC:15986	15986
ENSG00000132016.11	5.586375665	-2.89828364	1.034192589	-2.802460269	0.005071446	0.018686504	protein_coding	BRME1	HGNC:28153	28153
ENSG00000132031.13	198.4577997	-5.32221406	0.266521879	-19.96914506	1.02E-88	4.62E-86	protein_coding	MATN3	HGNC:6909	6909
ENSG00000132182.12	224.5500955	-2.520139483	0.166697371	-15.11805178	1.23E-51	1.80E-49	protein_coding	NUP210	HGNC:30052	30052
ENSG00000132326.12	16.25088679	-2.201563984	0.521629862	-4.220548214	2.44E-05	0.000166323	protein_coding	PER2	HGNC:8846	8846
ENSG00000132386.11	179.6492114	-2.867821097	0.212034735	-13.52524194	1.11E-41	1.07E-39	protein_coding	SERPINF1	HGNC:8824	8824
ENSG00000132437.18	3.453844489	-5.789737961	1.536693344	-3.767659945	0.000164785	0.000927132	protein_coding	DDC	HGNC:2719	2719
ENSG00000132613.15	97.02222172	-2.411538867	0.221539489	-10.88536802	1.35E-27	7.23E-26	protein_coding	MTSS2	HGNC:25094	25094
ENSG00000132677.13	3.078096918	-4.599101925	1.553090994	-2.961257224	0.003063859	0.012068072	protein_coding	RHBG	HGNC:14572	14572
ENSG00000132749.11	11.67066625	-2.131762065	0.614116988	-3.471263791	0.000518015	0.002550476	protein_coding	TESMIN	HGNC:7446	7446
ENSG00000132854.19	7.105395403	-3.521048906	1.014228246	-3.471653369	0.000517264	0.002547471	protein_coding	KANK4	HGNC:27263	27263
ENSG00000132855.5	35.47896683	-3.033579724	0.403185776	-7.524024671	5.31E-14	1.21E-12	protein_coding	ANGPTL3	HGNC:491	491
ENSG00000133027.18	21.91517705	-2.280453944	0.491393933	-4.640785709	3.47E-06	2.84E-05	protein_coding	PEMT	HGNC:8830	8830
ENSG00000133466.14	11.66503022	-4.34275894	0.901481947	-4.817355414	1.45E-06	1.28E-05	protein_coding	C1QTNF6	HGNC:14343	14343
ENSG00000133636.11	82.04436605	-8.503702733	1.040184554	-8.175186506	2.95E-16	8.00E-15	protein_coding	NTS	HGNC:8038	8038
ENSG00000133665.13	2.719114723	-5.443162782	1.5892205	-3.425051956	0.000614682	0.002967492	protein_coding	DYDC2	HGNC:23468	23468
ENSG00000133863.9	89.47961963	-2.604812439	0.242546437	-10.73943809	6.64E-27	3.44E-25	protein_coding	TEX15	HGNC:11738	11738
ENSG00000133874.2	6.04671113	-2.527558875	1.025450667	-2.464827374	0.013707928	0.043298391	protein_coding	RNF122	HGNC:21147	21147
ENSG00000134317.18	16.25027005	-2.007801233	0.510535318	-3.932737193	8.40E-05	0.000507522	protein_coding	GRHL1	HGNC:17923	17923
ENSG00000134323.12	84.72251735	-2.388806469	0.260800463	-9.159517751	5.21E-20	1.82E-18	protein_coding	MYCN	HGNC:7559	7559
ENSG00000134363.12	29.16296229	-5.628901472	1.237502216	-4.548599106	5.40E-06	4.23E-05	protein_coding	FST	HGNC:3971	3971
ENSG00000134569.10	21.36637451	-2.706121254	0.490950649	-5.512002606	3.55E-08	4.03E-07	protein_coding	LRP4	HGNC:6696	6696
ENSG00000134709.12	60.50201983	-2.119355841	0.297062271	-7.134382404	9.72E-13	1.95E-11	protein_coding	HOOK1	HGNC:19884	19884
ENSG00000134802.18	17.61878513	-3.218200187	0.566273154	-5.68312336	1.32E-08	1.60E-07	protein_coding	SLC43A3	HGNC:17466	17466
ENSG00000134824.14	223.2619031	-2.313137646	0.151020865	-15.31667588	5.92E-53	9.23E-51	protein_coding	FADS2	HGNC:3575	3575
ENSG00000134962.7	60.41629519	-4.089109221	0.351796981	-11.62349151	3.13E-31	2.09E-29	protein_coding	KLB	HGNC:15527	15527
ENSG00000135097.7	10.5535434	-4.503709709	0.943442632	-4.773697473	1.81E-06	1.56E-05	protein_coding	MSI1	HGNC:7330	7330
ENSG00000135100.18	13.56028775	-3.64029476	0.690200903	-5.274253833	1.33E-07	1.39E-06	protein_coding	HNF1A	HGNC:11621	11621
ENSG00000135111.16	6.637600538	-2.52830155	0.947890163	-2.667293795	0.00764648	0.02648682	protein_coding	TBX3	HGNC:11602	11602
ENSG00000135144.7	3.921889447	-5.929514213	1.494919158	-3.966444727	7.30E-05	0.00044672	protein_coding	DTX1	HGNC:3060	3060
ENSG00000135454.14	26.17294612	-3.944834462	0.531007627	-7.428960073	1.09E-13	2.43E-12	protein_coding	B4GALNT1	HGNC:4117	4117
ENSG00000135744.9	97.88257854	-3.163939747	0.254828778	-12.41594365	2.14E-35	1.71E-33	protein_coding	AGT	HGNC:333	333
ENSG00000135917.16	17.66462022	-3.966724003	0.621762608	-6.379804692	1.77E-10	2.72E-09	protein_coding	SLC19A3	HGNC:16266	16266
ENSG00000135926.15	142.9676416	-2.407652626	0.190197696	-12.6586845	1.00E-36	8.24E-35	protein_coding	TMBIM1	HGNC:23410	23410
ENSG00000135929.9	18.82127195	-2.780260886	0.53562688	-5.190667218	2.10E-07	2.12E-06	protein_coding	CYP27A1	HGNC:2605	2605
ENSG00000136040.9	105.0991652	-3.646747933	0.425083066	-8.57890663	9.58E-18	2.90E-16	protein_coding	PLXNC1	HGNC:9106	9106
ENSG00000136048.14	71.42012486	-4.514520848	0.378333567	-11.93264684	8.00E-33	5.70E-31	protein_coding	DRAM1	HGNC:25645	25645
ENSG00000136237.19	82.71664366	-2.325498817	0.229070612	-10.15188633	3.25E-24	1.46E-22	protein_coding	RAPGEF5	HGNC:16862	16862
ENSG00000136490.9	31.91129629	-2.073786801	0.359461298	-5.769151826	7.97E-09	9.88E-08	protein_coding	LIMD2	HGNC:28142	28142
ENSG00000136574.18	41.82823388	-3.282438609	0.405267147	-8.099444113	5.52E-16	1.46E-14	protein_coding	GATA4	HGNC:4173	4173
ENSG00000136883.14	73.7110307	-3.190669548	0.308546288	-10.34097531	4.60E-25	2.15E-23	protein_coding	KIF12	HGNC:21495	21495
ENSG00000136960.13	61.91320239	-6.035957948	0.562544544	-10.72974223	7.38E-27	3.81E-25	protein_coding	ENPP2	HGNC:3357	3357
ENSG00000137261.15	2.539716578	-4.259561211	1.612984062	-2.640795599	0.00827116	0.028355155	protein_coding	KIAA0319	HGNC:21580	21580
ENSG00000137309.20	114.8541193	-2.392287588	0.220680161	-10.84051951	2.21E-27	1.17E-25	protein_coding	HMGA1	HGNC:5010	5010
ENSG00000137491.15	23.58290621	-4.728286778	0.658544428	-7.179905528	6.98E-13	1.43E-11	protein_coding	SLCO2B1	HGNC:10962	10962
ENSG00000137561.5	2.951658854	-4.488460492	1.54655776	-2.902226227	0.003705209	0.014274281	protein_coding	TTPA	HGNC:12404	12404
ENSG00000137700.18	76.84426253	-2.184692977	0.244015719	-8.953082979	3.46E-19	1.15E-17	protein_coding	SLC37A4	HGNC:4061	4061
ENSG00000137766.17	123.3052051	-4.44457849	0.486599065	-9.133964304	6.60E-20	2.30E-18	protein_coding	UNC13C	HGNC:23149	23149
ENSG00000137825.11	9.786636294	-3.033764348	0.735289157	-4.125947347	3.69E-05	0.00024273	protein_coding	ITPKA	HGNC:6178	6178
ENSG00000137960.6	3.359225943	-5.595134145	1.502091155	-3.724896539	0.000195395	0.001077204	protein_coding	GIPC2	HGNC:18177	18177
ENSG00000138166.6	86.78758955	-2.604541419	0.257628423	-10.10968195	5.00E-24	2.21E-22	protein_coding	DUSP5	HGNC:3071	3071
ENSG00000138207.14	78.52556591	-10.29731386	1.195508828	-8.613331509	7.10E-18	2.16E-16	protein_coding	RBP4	HGNC:9922	9922
ENSG00000138308.6	21.64367272	-5.979519967	0.910981652	-6.563820416	5.24E-11	8.53E-10	protein_coding	PLA2G12B	HGNC:18555	18555
ENSG00000138315.13	7.425103364	-5.874995989	1.332809734	-4.407978001	1.04E-05	7.69E-05	protein_coding	OIT3	HGNC:29953	29953
ENSG00000138449.11	162.9057086	-2.947227255	0.193038073	-15.26759574	1.26E-52	1.94E-50	protein_coding	SLC40A1	HGNC:10909	10909
ENSG00000138606.19	15.1580932	-2.196237963	0.557496086	-3.93946795	8.17E-05	0.000494814	protein_coding	SHF	HGNC:25116	25116
ENSG00000138823.14	52.92994064	-5.367644637	0.497282758	-10.79394882	3.68E-27	1.93E-25	protein_coding	MTTP	HGNC:7467	7467
ENSG00000139178.11	61.10073416	-3.323701339	0.325327705	-10.21647185	1.67E-24	7.71E-23	protein_coding	C1RL	HGNC:21265	21265
ENSG00000139182.15	130.2417484	-2.127964564	0.191140967	-11.13295908	8.67E-29	4.94E-27	protein_coding	CLSTN3	HGNC:18371	18371
ENSG00000139194.8	9.075309278	-2.25335332	0.74280571	-3.033570272	0.002416784	0.009856101	protein_coding	RBP5	HGNC:15847	15847
ENSG00000139292.13	25.2319833	-2.228697604	0.415897501	-5.358766521	8.38E-08	9.01E-07	protein_coding	LGR5	HGNC:4504	4504
ENSG00000139318.8	102.1287742	-5.108387517	0.345312372	-14.79352588	1.61E-49	2.18E-47	protein_coding	DUSP6	HGNC:3072	3072
ENSG00000139567.13	4.071706425	-5.497525545	1.450680555	-3.789618278	0.000150879	0.000859269	protein_coding	ACVRL1	HGNC:175	175
ENSG00000139835.14	9.481659717	-4.155470394	0.899294332	-4.620812395	3.82E-06	3.10E-05	protein_coding	GRTP1	HGNC:20310	20310
ENSG00000139865.16	23.35840139	-2.943094591	0.452852609	-6.499012113	8.08E-11	1.28E-09	protein_coding	TTC6	HGNC:19739	19739
ENSG00000139908.15	9.752630998	-2.211520386	0.726458566	-3.04424848	0.002332624	0.009549459	protein_coding	TSSK4	HGNC:19825	19825
ENSG00000140057.9	4.187643013	-3.374433803	1.197322277	-2.818317062	0.004827611	0.0179341	protein_coding	AK7	HGNC:20091	20091
ENSG00000140092.15	8.171386011	-2.584785793	0.809845143	-3.191703764	0.001414363	0.006165356	protein_coding	FBLN5	HGNC:3602	3602
ENSG00000140093.10	9.199965962	-6.207956847	1.305580047	-4.754941577	1.99E-06	1.70E-05	protein_coding	SERPINA10	HGNC:15996	15996
ENSG00000140279.13	7.846148596	-6.830264987	1.349658592	-5.060735381	4.18E-07	4.05E-06	protein_coding	DUOX2	HGNC:13273	13273
ENSG00000140465.14	17.15478653	-2.767540437	0.561954284	-4.92484979	8.44E-07	7.77E-06	protein_coding	CYP1A1	HGNC:2595	2595
ENSG00000140479.18	194.7022179	-2.555348074	0.180005394	-14.19595275	9.71E-46	1.13E-43	protein_coding	PCSK6	HGNC:8569	8569
ENSG00000140543.15	4.177059803	-4.139607628	1.43081164	-2.893188393	0.003813525	0.014610708	protein_coding	DET1	HGNC:25477	25477
ENSG00000140564.13	565.3417361	-2.521231907	0.108871214	-23.15792961	1.21E-118	1.04E-115	protein_coding	FURIN	HGNC:8568	8568
ENSG00000140832.10	6.117224552	-2.341376675	0.944198089	-2.479751549	0.013147396	0.041770511	protein_coding	MARVELD3	HGNC:30525	30525
ENSG00000141401.12	46.51100484	-2.460071002	0.33663349	-7.30786174	2.71E-13	5.82E-12	protein_coding	IMPA2	HGNC:6051	6051
ENSG00000141456.16	128.6307763	-2.127076359	0.202333823	-10.51270781	7.55E-26	3.71E-24	protein_coding	PELP1	HGNC:30134	30134
ENSG00000141497.14	3.538441765	-3.918069341	1.399837197	-2.798946442	0.005126964	0.018862814	protein_coding	ZMYND15	HGNC:20997	20997
ENSG00000141503.17	203.5334058	-2.059182667	0.172243866	-11.95504207	6.11E-33	4.39E-31	protein_coding	MINK1	HGNC:17565	17565
ENSG00000141505.12	19.74851195	-6.406945273	1.086982493	-5.894248817	3.76E-09	4.88E-08	protein_coding	ASGR1	HGNC:742	742
ENSG00000141524.17	55.90091354	-4.577474214	0.4215649	-10.85829064	1.82E-27	9.67E-26	protein_coding	TMC6	HGNC:18021	18021
ENSG00000141576.16	33.31513698	-2.802811196	0.416262546	-6.733277401	1.66E-11	2.86E-10	protein_coding	RNF157	HGNC:29402	29402
ENSG00000141738.14	4.299654559	-2.712590641	1.088021363	-2.493140975	0.012661856	0.040553342	protein_coding	GRB7	HGNC:4567	4567
ENSG00000142102.16	28.78495694	-2.304854591	0.433416937	-5.317869227	1.05E-07	1.12E-06	protein_coding	PGGHG	HGNC:26210	26210
ENSG00000142449.13	4.586791858	-6.160946236	1.428147056	-4.313943868	1.60E-05	0.000113556	protein_coding	FBN3	HGNC:18794	18794
ENSG00000142484.7	9.772976652	-7.277725548	1.301046838	-5.593746002	2.22E-08	2.60E-07	protein_coding	TM4SF5	HGNC:11857	11857
ENSG00000142494.13	5.568369896	-5.436984689	1.390266193	-3.910750844	9.20E-05	0.000550507	protein_coding	SLC47A1	HGNC:25588	25588
ENSG00000142798.20	524.4470861	-2.553726427	0.13395139	-19.06457581	4.97E-81	1.76E-78	protein_coding	HSPG2	HGNC:5273	5273
ENSG00000142949.17	164.7324429	-2.278268781	0.188206793	-12.10513576	9.92E-34	7.45E-32	protein_coding	PTPRF	HGNC:9670	9670
ENSG00000143382.16	20.44046379	-3.246277145	0.552810474	-5.872314833	4.30E-09	5.52E-08	protein_coding	ADAMTSL4	HGNC:19706	19706
ENSG00000143412.10	15.96180566	-2.552819957	0.549544486	-4.645338138	3.40E-06	2.78E-05	protein_coding	ANXA9	HGNC:547	547
ENSG00000143418.20	192.4618839	-2.749759637	0.187085982	-14.69783897	6.65E-49	8.67E-47	protein_coding	CERS2	HGNC:14076	14076
ENSG00000143494.15	8.031980114	-2.632903811	0.745753067	-3.530530315	0.000414727	0.002093766	protein_coding	VASH2	HGNC:25723	25723
ENSG00000143842.15	93.76249549	-4.365753933	0.3093043	-14.11475344	3.08E-45	3.46E-43	protein_coding	SOX13	HGNC:11192	11192
ENSG00000143850.16	2.618082906	-5.324682212	1.580884737	-3.368165995	0.0007567	0.003568399	protein_coding	PLEKHA6	HGNC:17053	17053
ENSG00000143858.12	4.031908653	-3.145252644	1.18524709	-2.65366831	0.007962205	0.027449133	protein_coding	SYT2	HGNC:11510	11510
ENSG00000144040.13	63.56808513	-2.188883032	0.27343783	-8.005048297	1.19E-15	3.07E-14	protein_coding	SFXN5	HGNC:16073	16073
ENSG00000144891.19	23.06159277	-2.467924248	0.48402452	-5.098758737	3.42E-07	3.36E-06	protein_coding	AGTR1	HGNC:336	336
ENSG00000145192.13	169.6175565	-10.44309412	1.186527156	-8.80139495	1.35E-18	4.30E-17	protein_coding	AHSG	HGNC:349	349
ENSG00000145198.14	4.520962899	-4.711729022	1.433634458	-3.286562342	0.001014183	0.004618559	protein_coding	VWA5B2	HGNC:25144	25144
ENSG00000145321.13	28.48379927	-5.966038055	0.794053984	-7.513390997	5.76E-14	1.31E-12	protein_coding	GC	HGNC:4187	4187
ENSG00000145476.16	15.20413906	-2.658819843	0.564094578	-4.713429179	2.44E-06	2.06E-05	protein_coding	CYP4V2	HGNC:23198	23198
ENSG00000145569.6	53.95354196	-2.48464425	0.31387536	-7.91602198	2.45E-15	6.20E-14	protein_coding	OTULINL	HGNC:25629	25629
ENSG00000145703.16	57.11251991	-3.861991513	0.346590813	-11.14279829	7.76E-29	4.45E-27	protein_coding	IQGAP2	HGNC:6111	6111
ENSG00000145826.9	6.418799296	-6.558062941	1.353730801	-4.844436528	1.27E-06	1.13E-05	protein_coding	LECT2	HGNC:6550	6550
ENSG00000145850.9	3.198946922	-4.486476918	1.545941787	-2.90209952	0.003706708	0.014277017	protein_coding	TIMD4	HGNC:25132	25132
ENSG00000146038.12	11.13445166	-2.258615812	0.609488433	-3.705756648	0.000210761	0.00115139	protein_coding	DCDC2	HGNC:18141	18141
ENSG00000146166.17	39.56819474	-4.057307036	1.035720329	-3.917377039	8.95E-05	0.000537017	protein_coding	LGSN	HGNC:21016	21016
ENSG00000146477.6	3.304558957	-5.310441028	1.574082094	-3.373674758	0.000741719	0.003501403	protein_coding	SLC22A3	HGNC:10967	10967
ENSG00000146678.10	4.376594027	-6.133425003	1.460794327	-4.19869169	2.68E-05	0.000182049	protein_coding	IGFBP1	HGNC:5469	5469
ENSG00000146950.13	13.18449167	-3.279225586	0.682414865	-4.805325549	1.54E-06	1.35E-05	protein_coding	SHROOM2	HGNC:630	630
ENSG00000147130.14	50.5992615	-2.313152473	0.327842619	-7.055679571	1.72E-12	3.36E-11	protein_coding	ZMYM3	HGNC:13054	13054
ENSG00000147255.19	55.36191922	-3.005999212	0.314110953	-9.569864357	1.07E-21	4.09E-20	protein_coding	IGSF1	HGNC:5948	5948
ENSG00000147257.15	431.3710882	-8.307149056	0.427978286	-19.41021151	6.33E-84	2.29E-81	protein_coding	GPC3	HGNC:4451	4451
ENSG00000148400.13	77.28026321	-3.444341819	0.294864505	-11.68110015	1.59E-31	1.08E-29	protein_coding	NOTCH1	HGNC:7881	7881
ENSG00000148584.15	211.8793126	-5.838218091	0.292979386	-19.92706101	2.37E-88	1.02E-85	protein_coding	A1CF	HGNC:24086	24086
ENSG00000148702.15	35.31314041	-5.197413478	0.585411504	-8.878222313	6.79E-19	2.22E-17	protein_coding	HABP2	HGNC:4798	4798
ENSG00000148935.11	48.03964503	-2.418628752	0.353090083	-6.849891491	7.39E-12	1.35E-10	protein_coding	GAS2	HGNC:4167	4167
ENSG00000149131.17	46.42241159	-3.037161899	0.37722451	-8.051337643	8.19E-16	2.14E-14	protein_coding	SERPING1	HGNC:1228	1228
ENSG00000149150.9	44.31550481	-2.194617112	0.334223677	-6.566312504	5.16E-11	8.40E-10	protein_coding	SLC43A1	HGNC:9225	9225
ENSG00000149256.16	2.335094741	-5.228349735	1.65300207	-3.162942038	0.001561834	0.006731993	protein_coding	TENM4	HGNC:29945	29945
ENSG00000149573.9	16.74400825	-5.148760172	0.827408051	-6.222758127	4.88E-10	7.15E-09	protein_coding	MPZL2	HGNC:3496	3496
ENSG00000149742.10	27.48056149	-8.779004419	1.223565863	-7.174934088	7.23E-13	1.48E-11	protein_coding	SLC22A9	HGNC:16261	16261
ENSG00000150893.11	2.560155161	-4.334838954	1.597633616	-2.71328727	0.006661933	0.023632756	protein_coding	FREM2	HGNC:25396	25396
ENSG00000151224.13	4.220931056	-6.083371059	1.473574006	-4.128310512	3.65E-05	0.000240512	protein_coding	MAT1A	HGNC:6903	6903
ENSG00000151632.17	7.313097511	-3.433962766	0.887005974	-3.871408834	0.000108208	0.000638558	protein_coding	AKR1C2	HGNC:385	385
ENSG00000151655.19	502.6613498	-7.565172693	0.316178302	-23.92691925	1.61E-126	1.71E-123	protein_coding	ITIH2	HGNC:6167	6167
ENSG00000151692.15	12.00462367	-2.391781268	0.635494056	-3.763656397	0.000167447	0.000940895	protein_coding	RNF144A	HGNC:20457	20457
ENSG00000151715.8	6.956947654	-3.016181106	0.911242003	-3.309967163	0.000933069	0.004289464	protein_coding	TMEM45B	HGNC:25194	25194
ENSG00000151834.16	51.60704872	-4.587246043	0.758676499	-6.046379519	1.48E-09	2.03E-08	protein_coding	GABRA2	HGNC:4076	4076
ENSG00000152270.9	58.5028125	-2.714352155	0.282738816	-9.600210529	7.98E-22	3.09E-20	protein_coding	PDE3B	HGNC:8779	8779
ENSG00000152518.8	149.6946102	-2.981170323	0.202677753	-14.70891737	5.65E-49	7.41E-47	protein_coding	ZFP36L2	HGNC:1108	1108
ENSG00000152527.14	74.27768317	-3.327158493	0.298654885	-11.14047905	7.97E-29	4.55E-27	protein_coding	PLEKHH2	HGNC:30506	30506
ENSG00000152804.11	63.50449847	-3.745150144	0.331033718	-11.31350053	1.13E-29	6.74E-28	protein_coding	HHEX	HGNC:4901	4901
ENSG00000152910.19	6.432199807	-4.729950487	1.235047446	-3.829772291	0.000128262	0.000743566	protein_coding	CNTNAP4	HGNC:18747	18747
ENSG00000152926.15	64.36120816	-2.112212825	0.305019332	-6.924849033	4.36E-12	8.15E-11	protein_coding	ZNF117	HGNC:12897	12897
ENSG00000152932.8	3.307875382	-5.647466213	1.515279386	-3.72701316	0.000193762	0.001068852	protein_coding	RAB3C	HGNC:30269	30269
ENSG00000154025.16	14.23436877	-2.421400836	0.610316583	-3.967450502	7.26E-05	0.000445096	protein_coding	SLC5A10	HGNC:23155	23155
ENSG00000154358.23	10.23927861	-4.342336238	1.023654213	-4.24199518	2.22E-05	0.000152575	protein_coding	OBSCN	HGNC:15719	15719
ENSG00000154370.16	69.4453534	-2.040865821	0.265832003	-7.677276615	1.63E-14	3.88E-13	protein_coding	TRIM11	HGNC:16281	16281
ENSG00000155849.16	9.627853605	-3.239200428	0.755972735	-4.284811181	1.83E-05	0.000127955	protein_coding	ELMO1	HGNC:16286	16286
ENSG00000156096.14	16.0708355	-5.101352603	0.837537595	-6.090893872	1.12E-09	1.57E-08	protein_coding	UGT2B4	HGNC:12553	12553
ENSG00000156711.17	43.26559124	-3.255427343	0.389431415	-8.359436906	6.30E-17	1.81E-15	protein_coding	MAPK13	HGNC:6875	6875
ENSG00000156968.9	6.41213719	-2.081698841	0.854269921	-2.43681627	0.014817206	0.04636525	protein_coding	MPV17L	HGNC:26827	26827
ENSG00000157087.20	56.42709798	-8.852104815	1.20109129	-7.370051624	1.71E-13	3.73E-12	protein_coding	ATP2B2	HGNC:815	815
ENSG00000157399.16	42.49018983	-2.141649087	0.335637422	-6.380841184	1.76E-10	2.70E-09	protein_coding	ARSL	HGNC:719	719
ENSG00000157851.17	8.044022287	-3.540688356	0.900364309	-3.932506341	8.41E-05	0.00050784	protein_coding	DPYSL5	HGNC:20637	20637
ENSG00000157873.18	6.851465625	-3.247739438	0.901540992	-3.602431247	0.000315255	0.001642428	protein_coding	TNFRSF14	HGNC:11912	11912
ENSG00000158769.18	15.9975723	-2.914773554	0.572323935	-5.092873769	3.53E-07	3.46E-06	protein_coding	F11R	HGNC:14685	14685
ENSG00000158806.14	7.237316346	-3.231512948	0.917544773	-3.521913091	0.000428445	0.002155202	protein_coding	NPM2	HGNC:7930	7930
ENSG00000158874.11	73.0431308	-6.317939659	0.554361265	-11.39679133	4.34E-30	2.65E-28	protein_coding	APOA2	HGNC:601	601
ENSG00000159388.6	51.20889997	-2.129453172	0.306945884	-6.937552464	3.99E-12	7.49E-11	protein_coding	BTG2	HGNC:1131	1131
ENSG00000159618.16	6.180091971	-3.27297674	0.966757205	-3.385520919	0.000710433	0.003366883	protein_coding	ADGRG5	HGNC:19010	19010
ENSG00000159674.12	48.23707967	-4.019916005	0.774363836	-5.191249668	2.09E-07	2.12E-06	protein_coding	SPON2	HGNC:11253	11253
ENSG00000160179.19	8.551626884	-2.897561588	0.808159106	-3.585385064	0.000336581	0.00174051	protein_coding	ABCG1	HGNC:73	73
ENSG00000160191.18	24.23244555	-5.041362699	0.685484847	-7.354448049	1.92E-13	4.17E-12	protein_coding	PDE9A	HGNC:8795	8795
ENSG00000160282.14	2.631214516	-5.067343114	1.685958079	-3.005616318	0.002650432	0.010676646	protein_coding	FTCD	HGNC:3974	3974
ENSG00000160469.17	6.206227581	-5.691306257	1.349249813	-4.218126399	2.46E-05	0.000167866	protein_coding	BRSK1	HGNC:18994	18994
ENSG00000160593.19	3.039144706	-5.548832613	1.532573726	-3.620597507	0.000293923	0.00154329	protein_coding	JAML	HGNC:19084	19084
ENSG00000160867.15	255.2732664	-5.07656299	0.221605856	-22.90807234	3.86E-116	3.04E-113	protein_coding	FGFR4	HGNC:3691	3691
ENSG00000161249.21	20.00454042	-4.665850143	0.694013665	-6.72299463	1.78E-11	3.07E-10	protein_coding	DMKN	HGNC:25063	25063
ENSG00000161835.11	3.033316565	-4.085673875	1.568377534	-2.605032134	0.009186564	0.03102008	protein_coding	TAMALIN	HGNC:18707	18707
ENSG00000161921.17	30.92127452	-5.324735799	0.664154165	-8.017318989	1.08E-15	2.79E-14	protein_coding	CXCL16	HGNC:16642	16642
ENSG00000161944.16	65.46325102	-9.068415232	1.197020526	-7.575822665	3.57E-14	8.26E-13	protein_coding	ASGR2	HGNC:743	743
ENSG00000162073.14	17.01490935	-2.333957859	0.550064091	-4.243065304	2.20E-05	0.000151907	protein_coding	PAQR4	HGNC:26386	26386
ENSG00000162105.20	77.11057239	-3.445855075	0.314682327	-10.95026564	6.63E-28	3.63E-26	protein_coding	SHANK2	HGNC:14295	14295
ENSG00000162344.4	11.76332331	-6.464679339	1.285816759	-5.027683216	4.96E-07	4.75E-06	protein_coding	FGF19	HGNC:3675	3675
ENSG00000162367.11	13.65480359	-2.308986217	0.631748488	-3.65491372	0.000257268	0.001374351	protein_coding	TAL1	HGNC:11556	11556
ENSG00000162383.13	6.664023146	-2.798906305	0.895058738	-3.12706439	0.001765613	0.007455861	protein_coding	SLC1A7	HGNC:10945	10945
ENSG00000162390.18	3.07554825	-5.132777812	1.535208837	-3.343374327	0.000827662	0.003863773	protein_coding	ACOT11	HGNC:18156	18156
ENSG00000162391.12	4.623108969	-6.115206368	1.433706117	-4.265313717	2.00E-05	0.000138906	protein_coding	FAM151A	HGNC:25032	25032
ENSG00000162496.9	43.92889679	-2.169346268	0.317538457	-6.831759183	8.39E-12	1.51E-10	protein_coding	DHRS3	HGNC:17693	17693
ENSG00000162817.7	20.12374922	-2.350633344	0.472066597	-4.979452813	6.38E-07	5.99E-06	protein_coding	C1orf115	HGNC:25873	25873
ENSG00000162881.6	4.841290144	-4.987130574	1.430932049	-3.485232284	0.00049171	0.002434207	protein_coding	OXER1	HGNC:24884	24884
ENSG00000162882.15	18.40434393	-2.837747943	0.513219349	-5.529308174	3.21E-08	3.68E-07	protein_coding	HAAO	HGNC:4796	4796
ENSG00000162989.5	7.416682787	-2.937310159	0.85023762	-3.45469324	0.000550919	0.002693433	protein_coding	KCNJ3	HGNC:6264	6264
ENSG00000163032.12	17.1549134	-3.703532419	0.606778912	-6.10359448	1.04E-09	1.46E-08	protein_coding	VSNL1	HGNC:12722	12722
ENSG00000163251.4	43.75819289	-2.306757865	0.346572022	-6.655926377	2.82E-11	4.74E-10	protein_coding	FZD5	HGNC:4043	4043
ENSG00000163288.14	3.553397922	-5.831309645	1.503157834	-3.87937282	0.000104726	0.000620641	protein_coding	GABRB1	HGNC:4081	4081
ENSG00000163347.6	732.868692	-2.164921673	0.122908648	-17.61407121	1.92E-69	4.90E-67	protein_coding	CLDN1	HGNC:2032	2032
ENSG00000163377.16	16.02537243	-7.03192573	1.25335471	-5.610483347	2.02E-08	2.37E-07	protein_coding	TAFA4	HGNC:21591	21591
ENSG00000163406.11	5.6399272	-2.494683041	1.025052403	-2.43371269	0.014944852	0.046692022	protein_coding	SLC15A2	HGNC:10921	10921
ENSG00000163435.16	9.747432909	-2.697074401	0.763430675	-3.532834726	0.000411129	0.002080025	protein_coding	ELF3	HGNC:3318	3318
ENSG00000163492.15	40.84571897	-3.687261316	0.415302284	-8.878499967	6.78E-19	2.21E-17	protein_coding	CCDC141	HGNC:26821	26821
ENSG00000163501.7	1.925408735	-4.948489372	1.730868056	-2.858963949	0.004250271	0.016046235	protein_coding	IHH	HGNC:5956	5956
ENSG00000163581.14	6.561078347	-2.382260895	0.853230304	-2.792049091	0.005237541	0.019220246	protein_coding	SLC2A2	HGNC:11006	11006
ENSG00000163586.10	4.427349837	-6.147871035	1.434210663	-4.28658857	1.81E-05	0.000126985	protein_coding	FABP1	HGNC:3555	3555
ENSG00000163590.14	24.97887935	-2.982897379	0.459784821	-6.487594295	8.72E-11	1.38E-09	protein_coding	PPM1L	HGNC:16381	16381
ENSG00000163596.17	30.454087	-2.949298497	0.411975936	-7.158909635	8.13E-13	1.64E-11	protein_coding	ICA1L	HGNC:14442	14442
ENSG00000163618.18	5.186215992	-6.379999572	1.42132139	-4.488780383	7.16E-06	5.49E-05	protein_coding	CADPS	HGNC:1426	1426
ENSG00000163631.17	1109.942636	-7.636043082	0.220343034	-34.65525064	3.72E-263	1.35E-259	protein_coding	ALB	HGNC:399	399
ENSG00000163638.13	23.95553438	-2.827449178	0.451168912	-6.266941496	3.68E-10	5.47E-09	protein_coding	ADAMTS9	HGNC:13202	13202
ENSG00000163710.9	43.97498171	-2.656773448	0.33433143	-7.94652615	1.92E-15	4.88E-14	protein_coding	PCOLCE2	HGNC:8739	8739
ENSG00000163739.5	52.76562779	-4.659997799	0.42347862	-11.00409224	3.65E-28	2.03E-26	protein_coding	CXCL1	HGNC:4602	4602
ENSG00000163884.4	6.410083707	-3.342442818	0.960573093	-3.479634027	0.000502099	0.002480888	protein_coding	KLF15	HGNC:14536	14536
ENSG00000163888.4	4.329123864	-2.675001567	1.086321994	-2.462438929	0.013799567	0.043580242	protein_coding	CAMK2N2	HGNC:24197	24197
ENSG00000164050.13	98.86300947	-3.942296836	0.273684963	-14.40450652	4.85E-47	6.01E-45	protein_coding	PLXNB1	HGNC:9103	9103
ENSG00000164199.18	113.8587604	-2.371576941	0.206578602	-11.48026427	1.66E-30	1.05E-28	protein_coding	ADGRV1	HGNC:17416	17416
ENSG00000164344.16	1.917188323	-4.943179519	1.735380981	-2.84846934	0.004393009	0.016513996	protein_coding	KLKB1	HGNC:6371	6371
ENSG00000164362.21	7.774447122	-3.840402945	0.948014019	-4.050998053	5.10E-05	0.000325015	protein_coding	TERT	HGNC:11730	11730
ENSG00000164379.7	8.306967908	-3.696591485	0.943563441	-3.917692571	8.94E-05	0.000536493	protein_coding	FOXQ1	HGNC:20951	20951
ENSG00000164488.12	9.019580666	-4.019831562	0.916369898	-4.386690975	1.15E-05	8.41E-05	protein_coding	DACT2	HGNC:21231	21231
ENSG00000164616.16	15.52028693	-6.938808348	1.266127398	-5.480339784	4.25E-08	4.77E-07	transcribed_unitary_pseudogene	FBXL21P	HGNC:13600	13600
ENSG00000164638.11	140.5337933	-3.013567014	0.213479912	-14.11639621	3.01E-45	3.40E-43	protein_coding	SLC29A4	HGNC:23097	23097
ENSG00000164651.17	42.39146543	-4.319822964	0.720577682	-5.994944153	2.04E-09	2.75E-08	protein_coding	SP8	HGNC:19196	19196
ENSG00000165238.16	50.06005703	-2.186651398	0.296197215	-7.382417144	1.55E-13	3.40E-12	protein_coding	WNK2	HGNC:14542	14542
ENSG00000165471.7	6.036700042	-6.59555007	1.366145855	-4.827852052	1.38E-06	1.21E-05	protein_coding	MBL2	HGNC:6922	6922
ENSG00000165556.10	3.32580573	-5.736490152	1.510444789	-3.797881388	0.000145938	0.000835601	protein_coding	CDX2	HGNC:1806	1806
ENSG00000165716.11	43.70308649	-3.153466389	0.370575444	-8.509647475	1.74E-17	5.13E-16	protein_coding	DIPK1B	HGNC:28290	28290
ENSG00000165821.12	29.49188224	-2.260523543	0.410938257	-5.500883656	3.78E-08	4.27E-07	protein_coding	SALL2	HGNC:10526	10526
ENSG00000165879.9	10.08012126	-7.293434545	1.291179176	-5.648661843	1.62E-08	1.93E-07	protein_coding	FRAT1	HGNC:3944	3944
ENSG00000165905.18	10.7011174	-6.016484823	1.294289231	-4.648485577	3.34E-06	2.75E-05	protein_coding	LARGE2	HGNC:16522	16522
ENSG00000165929.13	28.49061909	-4.495799759	1.233423891	-3.644975415	0.000267417	0.001421018	protein_coding	TC2N	HGNC:19859	19859
ENSG00000166035.11	34.17278845	-5.363896677	0.620150314	-8.649349282	5.18E-18	1.59E-16	protein_coding	LIPC	HGNC:6619	6619
ENSG00000166145.14	23.10804084	-2.503707651	0.529040138	-4.732547629	2.22E-06	1.89E-05	protein_coding	SPINT1	HGNC:11246	11246
ENSG00000166278.15	6.415337612	-2.827296447	0.891702762	-3.170671403	0.001520871	0.006574215	protein_coding	C2	HGNC:1248	1248
ENSG00000166341.9	7.748120029	-5.566398682	1.329968558	-4.185361113	2.85E-05	0.000192205	protein_coding	DCHS1	HGNC:13681	13681
ENSG00000166510.14	76.10418977	-2.280085662	0.246132251	-9.263660698	1.98E-20	7.12E-19	protein_coding	CCDC68	HGNC:24350	24350
ENSG00000166793.13	17.7829976	-3.533034209	0.612447815	-5.768710611	7.99E-09	9.89E-08	protein_coding	YPEL4	HGNC:18328	18328
ENSG00000166831.9	4.399675723	-4.136424557	1.301416542	-3.178401706	0.001480894	0.006421347	protein_coding	RBPMS2	HGNC:19098	19098
ENSG00000167244.21	13.35207074	-7.683805535	1.269186078	-6.054120565	1.41E-09	1.95E-08	protein_coding	IGF2	HGNC:5466	5466
ENSG00000167508.12	44.80656636	-2.770350286	0.336339503	-8.236767503	1.77E-16	4.90E-15	protein_coding	MVD	HGNC:7529	7529
ENSG00000167525.14	4.366316169	-4.878964015	1.41205706	-3.455217324	0.000549849	0.002689655	protein_coding	PROCA1	HGNC:28600	28600
ENSG00000167676.4	3.31868222	-4.632327631	1.499913414	-3.088396696	0.002012396	0.008367187	protein_coding	PLIN4	HGNC:29393	29393
ENSG00000167711.14	53.4723648	-7.873151591	1.047092721	-7.519058659	5.52E-14	1.26E-12	protein_coding	SERPINF2	HGNC:9075	9075
ENSG00000167723.15	2.464566842	-5.304401842	1.635324345	-3.243639012	0.001180132	0.005286933	protein_coding	TRPV3	HGNC:18084	18084
ENSG00000167771.6	8.737175422	-2.06626706	0.796529245	-2.594088132	0.009484217	0.031888324	protein_coding	RCOR2	HGNC:27455	27455
ENSG00000167992.13	5.543014515	-6.158674193	1.446353224	-4.258070636	2.06E-05	0.000142933	protein_coding	VWCE	HGNC:26487	26487
ENSG00000168010.11	28.88679221	-2.112710856	0.394388651	-5.356926102	8.46E-08	9.09E-07	protein_coding	ATG16L2	HGNC:25464	25464
ENSG00000168143.9	4.1586156	-3.023544643	1.11745292	-2.705746783	0.006815099	0.024091109	protein_coding	FAM83B	HGNC:21357	21357
ENSG00000168237.18	54.1942711	-2.565613202	0.308686258	-8.311394282	9.46E-17	2.67E-15	protein_coding	GLYCTK	HGNC:24247	24247
ENSG00000168243.11	4.061073357	-2.961085442	1.123153846	-2.636402353	0.008379031	0.028651443	protein_coding	GNG4	HGNC:4407	4407
ENSG00000168306.13	11.66102489	-2.02156575	0.605063764	-3.341078857	0.000834535	0.003891845	protein_coding	ACOX2	HGNC:120	120
ENSG00000168421.13	3.063613537	-5.560234936	1.540311955	-3.609810934	0.00030642	0.001600087	protein_coding	RHOH	HGNC:686	686
ENSG00000168509.20	28.65723924	-6.383745867	0.89978997	-7.094706629	1.30E-12	2.56E-11	protein_coding	HJV	HGNC:4887	4887
ENSG00000168528.12	20.42926072	-3.574799257	0.565794428	-6.318194525	2.65E-10	3.99E-09	protein_coding	SERINC2	HGNC:23231	23231
ENSG00000168702.18	22.85244533	-2.622806197	0.464979841	-5.640687971	1.69E-08	2.01E-07	protein_coding	LRP1B	HGNC:6693	6693
ENSG00000169174.11	197.6832014	-7.596816783	0.500357931	-15.18276479	4.60E-52	6.82E-50	protein_coding	PCSK9	HGNC:20001	20001
ENSG00000169242.12	33.01207869	-2.81999495	0.40203006	-7.014388304	2.31E-12	4.45E-11	protein_coding	EFNA1	HGNC:3221	3221
ENSG00000169245.6	3.410403007	-3.86219566	1.390048838	-2.778460408	0.005461717	0.019913267	protein_coding	CXCL10	HGNC:10637	10637
ENSG00000169314.15	13.78291537	-2.433410228	0.640219956	-3.800897185	0.000144173	0.000826803	protein_coding	C22orf15	HGNC:15558	15558
ENSG00000169429.11	99.36383225	-3.029495451	0.244483532	-12.39140904	2.91E-35	2.30E-33	protein_coding	CXCL8	HGNC:6025	6025
ENSG00000169562.13	3.564969579	-4.822903311	1.478870721	-3.261206839	0.001109391	0.005000963	protein_coding	GJB1	HGNC:4283	4283
ENSG00000169692.13	109.107638	-2.137260975	0.219761723	-9.725355923	2.35E-22	9.50E-21	protein_coding	AGPAT2	HGNC:325	325
ENSG00000169710.9	1134.430119	-3.915372132	0.100012718	-39.14874248	0	0	protein_coding	FASN	HGNC:3594	3594
ENSG00000169783.13	18.75072957	-7.259471123	1.239392118	-5.857283595	4.70E-09	5.99E-08	protein_coding	LINGO1	HGNC:21205	21205
ENSG00000169856.9	46.54254775	-4.60769864	0.452699361	-10.17827511	2.48E-24	1.12E-22	protein_coding	ONECUT1	HGNC:8138	8138
ENSG00000169862.19	12.11456826	-2.494805748	0.618382026	-4.034408576	5.47E-05	0.000346412	protein_coding	CTNND2	HGNC:2516	2516
ENSG00000169903.7	11.26058417	-4.983041522	0.965079819	-5.163346517	2.43E-07	2.44E-06	protein_coding	TM4SF4	HGNC:11856	11856
ENSG00000169992.10	25.93149207	-3.729733048	0.619142189	-6.024033109	1.70E-09	2.31E-08	protein_coding	NLGN2	HGNC:14290	14290
ENSG00000170049.9	5.114085687	-3.67046994	1.115545642	-3.290291137	0.001000838	0.004568515	protein_coding	KCNAB3	HGNC:6230	6230
ENSG00000170099.6	21.81463136	-8.412420986	1.239861262	-6.784969613	1.16E-11	2.05E-10	protein_coding	SERPINA6	HGNC:1540	1540
ENSG00000170190.16	32.67961356	-2.237724624	0.470317468	-4.757902431	1.96E-06	1.68E-05	protein_coding	SLC16A5	HGNC:10926	10926
ENSG00000170293.9	13.85805504	-2.290603721	0.553086233	-4.141494734	3.45E-05	0.000228589	protein_coding	CMTM8	HGNC:19179	19179
ENSG00000170439.7	14.26662886	-2.382420981	0.599902067	-3.971349846	7.15E-05	0.000439061	protein_coding	METTL7B	HGNC:28276	28276
ENSG00000170608.3	30.69686993	-3.06847433	0.495303941	-6.195134096	5.82E-10	8.45E-09	protein_coding	FOXA3	HGNC:5023	5023
ENSG00000170873.19	33.29114584	-4.130631888	0.482213944	-8.565973542	1.07E-17	3.23E-16	protein_coding	MTSS1	HGNC:20443	20443
ENSG00000171105.14	21.74159128	-2.643702666	0.474881437	-5.5670794	2.59E-08	3.01E-07	protein_coding	INSR	HGNC:6091	6091
ENSG00000171227.7	118.552651	-2.079272636	0.200805067	-10.35468211	3.99E-25	1.88E-23	protein_coding	TMEM37	HGNC:18216	18216
ENSG00000171236.10	15.64227304	-7.925413052	1.254857766	-6.315785955	2.69E-10	4.05E-09	protein_coding	LRG1	HGNC:29480	29480
ENSG00000171298.13	36.07481215	-2.710020608	0.412266065	-6.573474853	4.92E-11	8.02E-10	protein_coding	GAA	HGNC:4065	4065
ENSG00000171345.13	136.13656	-2.158951953	0.190197405	-11.3511115	7.32E-30	4.43E-28	protein_coding	KRT19	HGNC:6436	6436
ENSG00000171557.17	372.0784144	-2.432889498	0.137092026	-17.74639691	1.84E-70	4.89E-68	protein_coding	FGG	HGNC:3694	3694
ENSG00000171560.16	300.2486667	-3.647390333	0.163101091	-22.36275865	9.07E-111	6.08E-108	protein_coding	FGA	HGNC:3661	3661
ENSG00000171564.12	116.2237447	-2.639230273	0.203414692	-12.97462957	1.70E-38	1.49E-36	protein_coding	FGB	HGNC:3662	3662
ENSG00000171759.10	16.63221481	-7.079010025	1.258169807	-5.626434515	1.84E-08	2.17E-07	protein_coding	PAH	HGNC:8582	8582
ENSG00000172183.16	5.935339232	-3.704748708	1.076820736	-3.440450748	0.000580746	0.002820967	protein_coding	ISG20	HGNC:6130	6130
ENSG00000172201.12	25.93766022	-3.002754476	0.431614644	-6.9570264	3.48E-12	6.59E-11	protein_coding	ID4	HGNC:5363	5363
ENSG00000172497.9	5.04707738	-6.051583586	1.478310642	-4.09358048	4.25E-05	0.000275548	protein_coding	ACOT12	HGNC:24436	24436
ENSG00000172572.7	87.65965095	-2.35041202	0.229264228	-10.25197886	1.16E-24	5.35E-23	protein_coding	PDE3A	HGNC:8778	8778
ENSG00000172594.13	7.741328118	-2.025029351	0.775869731	-2.610012056	0.009053903	0.030653067	protein_coding	SMPDL3A	HGNC:17389	17389
ENSG00000172716.16	5.230479714	-4.468860309	1.270896265	-3.516306117	0.000437596	0.002194225	protein_coding	SLFN11	HGNC:26633	26633
ENSG00000172733.11	16.79606955	-2.416744763	0.568663374	-4.24986886	2.14E-05	0.000147872	protein_coding	PURG	HGNC:17930	17930
ENSG00000172780.17	10.50020927	-2.60920669	0.773097204	-3.37500469	0.000738144	0.003486345	protein_coding	RAB43	HGNC:19983	19983
ENSG00000172889.16	27.27784407	-3.741438261	0.498774095	-7.501268204	6.32E-14	1.43E-12	protein_coding	EGFL7	HGNC:20594	20594
ENSG00000172893.16	370.939744	-2.323464375	0.123640256	-18.79213496	8.76E-79	2.99E-76	protein_coding	DHCR7	HGNC:2860	2860
ENSG00000172955.17	3.864729652	-4.825565047	1.451368502	-3.324837931	0.000884699	0.004100429	protein_coding	ADH6	HGNC:255	255
ENSG00000173531.15	12.95467717	-2.43475844	0.630844137	-3.85952456	0.000113608	0.000667377	protein_coding	MST1	HGNC:7380	7380
ENSG00000173599.15	218.1245477	-2.176270625	0.179985511	-12.09136566	1.17E-33	8.74E-32	protein_coding	PC	HGNC:8636	8636
ENSG00000173621.9	9.06375177	-2.37927928	0.738910149	-3.219984573	0.001281975	0.005678137	protein_coding	LRFN4	HGNC:28456	28456
ENSG00000173762.8	6.893588933	-6.699281684	1.338534575	-5.004937345	5.59E-07	5.31E-06	protein_coding	CD7	HGNC:1695	1695
ENSG00000173894.11	96.1407605	-2.159368479	0.218630281	-9.876804211	5.25E-23	2.21E-21	protein_coding	CBX2	HGNC:1552	1552
ENSG00000173930.9	6.176588636	-4.579099224	1.223811993	-3.741668861	0.000182802	0.00101491	protein_coding	SLCO4C1	HGNC:23612	23612
ENSG00000174327.7	21.38691769	-2.810298217	0.495655386	-5.669863164	1.43E-08	1.72E-07	protein_coding	SLC16A13	HGNC:31037	31037
ENSG00000174348.14	39.81927326	-3.248690273	0.396209163	-8.199432461	2.42E-16	6.61E-15	protein_coding	PODN	HGNC:23174	23174
ENSG00000174498.14	41.0415828	-8.392556183	1.209040298	-6.941502443	3.88E-12	7.31E-11	protein_coding	IGDCC3	HGNC:9700	9700
ENSG00000174567.8	2.129869329	-5.095012699	1.688335376	-3.017772874	0.002546397	0.010305732	protein_coding	GOLT1A	HGNC:24766	24766
ENSG00000174669.12	81.56653703	-2.586001418	0.253989915	-10.18151221	2.40E-24	1.09E-22	protein_coding	SLC29A2	HGNC:11004	11004
ENSG00000174804.4	166.52813	-2.53179741	0.173278463	-14.61114883	2.38E-48	3.06E-46	protein_coding	FZD4	HGNC:4042	4042
ENSG00000175093.5	19.91777666	-4.229505446	0.62295593	-6.789413576	1.13E-11	2.00E-10	protein_coding	SPSB4	HGNC:30630	30630
ENSG00000175311.7	4.512756902	-6.176517299	1.427252624	-4.327557151	1.51E-05	0.00010735	protein_coding	ANKS4B	HGNC:26795	26795
ENSG00000175329.13	4.429262558	-5.082368954	1.415520956	-3.590458291	0.000330097	0.001712361	protein_coding	ISX	HGNC:28084	28084
ENSG00000175707.9	2.264868973	-4.87943596	1.635715699	-2.983058708	0.002853832	0.011334543	protein_coding	KDF1	HGNC:26624	26624
ENSG00000175832.13	72.18592486	-3.644592432	0.303900471	-11.9927173	3.88E-33	2.83E-31	protein_coding	ETV4	HGNC:3493	3493
ENSG00000175894.18	9.267434998	-3.577196135	0.91642835	-3.903410599	9.48E-05	0.00056617	protein_coding	TSPEAR	HGNC:1268	1268
ENSG00000175899.15	279.7158261	-9.686328399	0.842451016	-11.49779419	1.35E-30	8.59E-29	protein_coding	A2M	HGNC:7	7
ENSG00000176092.17	10.26269228	-4.095284831	0.916377869	-4.468991418	7.86E-06	5.96E-05	protein_coding	CRYBG2	HGNC:17295	17295
ENSG00000176170.14	22.34758282	-3.851637138	0.589622895	-6.532373778	6.47E-11	1.04E-09	protein_coding	SPHK1	HGNC:11240	11240
ENSG00000176387.7	6.301220017	-3.575526905	1.030959517	-3.468154515	0.000524046	0.002574567	protein_coding	HSD11B2	HGNC:5209	5209
ENSG00000176531.10	31.74876321	-2.392873361	0.395407851	-6.051658696	1.43E-09	1.97E-08	protein_coding	PHLDB3	HGNC:30499	30499
ENSG00000176566.5	16.46619899	-2.496946423	0.543248068	-4.596328211	4.30E-06	3.44E-05	protein_coding	DCAF4L2	HGNC:26657	26657
ENSG00000176896.8	5.112621165	-2.635716679	1.082135973	-2.43566127	0.014864597	0.046481399	protein_coding	TCEANC	HGNC:28277	28277
ENSG00000177173.5	3.399652604	-3.35688295	1.373972889	-2.443194459	0.014557891	0.045656431	processed_pseudogene	NAP1L4P1	HGNC:39740	39740
ENSG00000177508.12	3.979295072	-2.930071168	1.158293562	-2.529644698	0.011417808	0.037200884	protein_coding	IRX3	HGNC:14360	14360
ENSG00000177728.17	84.92628731	-2.190305737	0.259146053	-8.452012718	2.86E-17	8.34E-16	protein_coding	TMEM94	HGNC:28983	28983
ENSG00000178038.17	26.49510545	-3.046555743	0.520044185	-5.85826326	4.68E-09	5.97E-08	protein_coding	ALS2CL	HGNC:20605	20605
ENSG00000178184.16	27.47346571	-2.206254778	0.45649437	-4.833038308	1.34E-06	1.19E-05	protein_coding	PARD6G	HGNC:16076	16076
ENSG00000178199.14	1.735859327	-4.796238453	1.784640821	-2.687509103	0.007198714	0.02517672	protein_coding	ZC3H12D	HGNC:21175	21175
ENSG00000178445.10	30.05274293	-4.384523545	0.533211192	-8.22286481	1.99E-16	5.47E-15	protein_coding	GLDC	HGNC:4313	4313
ENSG00000178764.8	45.90522466	-2.031623164	0.350814586	-5.791159326	6.99E-09	8.72E-08	protein_coding	ZHX2	HGNC:18513	18513
ENSG00000178772.7	1.886544948	-4.776448017	1.71904137	-2.778553268	0.005460156	0.019913267	protein_coding	CPN2	HGNC:2313	2313
ENSG00000178971.16	93.92020959	-2.410708564	0.252401739	-9.551077461	1.28E-21	4.87E-20	protein_coding	CTC1	HGNC:26169	26169
ENSG00000179348.12	28.17185578	-3.780858799	0.492081488	-7.683399778	1.55E-14	3.71E-13	protein_coding	GATA2	HGNC:4171	4171
ENSG00000179588.9	8.718662333	-3.453728788	0.815578543	-4.234697955	2.29E-05	0.000157196	protein_coding	ZFPM1	HGNC:19762	19762
ENSG00000180210.15	22.57705886	-6.571775895	1.087105561	-6.045204931	1.49E-09	2.05E-08	protein_coding	F2	HGNC:3535	3535
ENSG00000180616.9	19.92258389	-3.731821689	1.102767992	-3.384049695	0.000714251	0.003381435	protein_coding	SSTR2	HGNC:11331	11331
ENSG00000180767.10	29.92878111	-6.425524463	0.887223372	-7.242284937	4.41E-13	9.24E-12	protein_coding	CHST13	HGNC:21755	21755
ENSG00000180921.7	6.590236189	-2.81448202	0.913219053	-3.081935283	0.002056595	0.008521594	protein_coding	FAM83H	HGNC:24797	24797
ENSG00000181019.13	354.9963823	-2.216972687	0.121980667	-18.17478731	8.17E-74	2.43E-71	protein_coding	NQO1	HGNC:2874	2874
ENSG00000181218.5	25.03254605	-2.026822281	0.486936743	-4.162393389	3.15E-05	0.000210251	protein_coding	H2AW	HGNC:20507	20507
ENSG00000181274.7	40.6584864	-2.297182056	0.357069996	-6.433422252	1.25E-10	1.94E-09	protein_coding	FRAT2	HGNC:16048	16048
ENSG00000181408.4	2.232224586	-4.941326687	1.633253973	-3.025449054	0.002482642	0.010090578	protein_coding	UTS2R	HGNC:4468	4468
ENSG00000181523.13	42.54335703	-2.089172379	0.369023819	-5.661348329	1.50E-08	1.80E-07	protein_coding	SGSH	HGNC:10818	10818
ENSG00000181856.15	5.078136409	-3.486896828	1.095233957	-3.183700439	0.001454054	0.006318589	protein_coding	SLC2A4	HGNC:11009	11009
ENSG00000182272.12	100.0210874	-2.297077884	0.255287137	-8.998016544	2.30E-19	7.80E-18	protein_coding	B4GALNT4	HGNC:26315	26315
ENSG00000182327.8	34.71849111	-4.998123332	0.585410167	-8.53781436	1.37E-17	4.07E-16	protein_coding	GLTPD2	HGNC:33756	33756
ENSG00000182511.12	23.93823766	-3.018980409	0.472864015	-6.38445793	1.72E-10	2.64E-09	protein_coding	FES	HGNC:3657	3657
ENSG00000182795.13	8.410661439	-2.368226739	0.787418294	-3.007584099	0.002633333	0.010614852	protein_coding	C1orf116	HGNC:28667	28667
ENSG00000182796.14	16.60161689	-2.129228997	0.531230818	-4.008105186	6.12E-05	0.000382132	transcribed_unitary_pseudogene	TMEM198B	HGNC:43629	43629
ENSG00000182858.14	50.67107102	-2.430973301	0.347509634	-6.995412675	2.64E-12	5.05E-11	protein_coding	ALG12	HGNC:19358	19358
ENSG00000182890.5	38.73513871	-3.508231759	0.414529411	-8.463167305	2.60E-17	7.62E-16	protein_coding	GLUD2	HGNC:4336	4336
ENSG00000183134.5	4.827484597	-6.205812919	1.419308447	-4.372420197	1.23E-05	8.92E-05	protein_coding	PTGDR2	HGNC:4502	4502
ENSG00000183186.8	2.593682195	-4.355160083	1.580031232	-2.756375947	0.005844578	0.021088719	protein_coding	C2CD4C	HGNC:29417	29417
ENSG00000183248.12	6.525033095	-2.222124194	0.917405162	-2.422184097	0.015427533	0.047968204	protein_coding	PRR36	HGNC:26172	26172
ENSG00000183747.12	3.203024405	-5.68321071	1.52639217	-3.723296557	0.000196638	0.001083396	protein_coding	ACSM2A	HGNC:32017	32017
ENSG00000183773.15	10.14915629	-2.13056104	0.820815456	-2.595663892	0.009440837	0.031766072	protein_coding	AIFM3	HGNC:26398	26398
ENSG00000183801.8	3.146455227	-5.371834791	1.597574309	-3.362494478	0.000772417	0.003631161	protein_coding	OLFML1	HGNC:24473	24473
ENSG00000183837.9	2.768488383	-4.056948007	1.649478164	-2.45953423	0.013911743	0.043892657	protein_coding	PNMA3	HGNC:18742	18742
ENSG00000183850.14	18.157915	-2.361187638	0.529039091	-4.463162892	8.08E-06	6.11E-05	protein_coding	ZNF730	HGNC:32470	32470
ENSG00000183914.14	4.214082867	-2.988928907	1.211205837	-2.467729939	0.013597286	0.04301648	protein_coding	DNAH2	HGNC:2948	2948
ENSG00000184160.8	13.06756034	-2.598271194	0.59455723	-4.370094351	1.24E-05	9.00E-05	protein_coding	ADRA2C	HGNC:283	283
ENSG00000184232.9	34.20744187	-3.616716753	0.44822019	-8.069062566	7.08E-16	1.86E-14	protein_coding	OAF	HGNC:28752	28752
ENSG00000184371.14	23.60712972	-2.189138233	0.448624131	-4.879671159	1.06E-06	9.55E-06	protein_coding	CSF1	HGNC:2432	2432
ENSG00000184500.16	221.7557437	-2.155251393	0.164400944	-13.10972639	2.90E-39	2.58E-37	protein_coding	PROS1	HGNC:9456	9456
ENSG00000184545.11	34.27703281	-2.024245769	0.400882957	-5.04946827	4.43E-07	4.27E-06	protein_coding	DUSP8	HGNC:3074	3074
ENSG00000184634.16	43.65557805	-3.03934331	0.414143157	-7.338871253	2.15E-13	4.67E-12	protein_coding	MED12	HGNC:11957	11957
ENSG00000184697.7	55.57482585	-3.997438657	0.392022846	-10.19695331	2.05E-24	9.37E-23	protein_coding	CLDN6	HGNC:2048	2048
ENSG00000184792.16	6.659044775	-2.691777351	0.903951227	-2.977790472	0.002903344	0.011498385	protein_coding	OSBP2	HGNC:8504	8504
ENSG00000185008.17	10.72752623	-4.606009037	0.995908735	-4.624930853	3.75E-06	3.04E-05	protein_coding	ROBO2	HGNC:10250	10250
ENSG00000185101.13	20.58719477	-2.510812191	0.488665541	-5.13809954	2.78E-07	2.76E-06	protein_coding	ANO9	HGNC:20679	20679
ENSG00000185432.12	27.38667094	-2.18238067	0.425599408	-5.127781261	2.93E-07	2.91E-06	protein_coding	METTL7A	HGNC:24550	24550
ENSG00000185477.5	22.95919063	-4.575997901	1.167592304	-3.919174429	8.89E-05	0.000533913	protein_coding	GPRIN3	HGNC:27733	27733
ENSG00000185482.8	4.003844092	-5.043942406	1.455970732	-3.464315795	0.000531582	0.002606639	protein_coding	STAC3	HGNC:28423	28423
ENSG00000185666.15	6.163843778	-2.264302681	0.834430795	-2.713589543	0.006655858	0.023615834	protein_coding	SYN3	HGNC:11496	11496
ENSG00000185818.8	43.06860448	-3.933438979	0.419018579	-9.387266285	6.16E-21	2.27E-19	protein_coding	NAT8L	HGNC:26742	26742
ENSG00000185924.7	21.53342358	-4.249334693	0.623687307	-6.813245433	9.54E-12	1.72E-10	protein_coding	RTN4RL1	HGNC:21329	21329
ENSG00000186187.12	100.3422137	-2.015050888	0.209180209	-9.633085725	5.80E-22	2.28E-20	protein_coding	ZNRF1	HGNC:18452	18452
ENSG00000186204.15	4.932621507	-6.301034139	1.429069394	-4.409186962	1.04E-05	7.65E-05	protein_coding	CYP4F12	HGNC:18857	18857
ENSG00000186205.13	10.74344166	-3.355992924	0.768078752	-4.369334412	1.25E-05	9.02E-05	protein_coding	MTARC1	HGNC:26189	26189
ENSG00000186301.8	5.784507951	-6.416980364	1.912892356	-3.354595644	0.000794811	0.003722346	unprocessed_pseudogene	MST1P2	HGNC:7383	7383
ENSG00000186480.13	140.4244898	-2.145274873	0.19557794	-10.96890004	5.39E-28	2.97E-26	protein_coding	INSIG1	HGNC:6083	6083
ENSG00000186529.16	17.84602105	-8.134205998	1.242273821	-6.547836606	5.84E-11	9.38E-10	protein_coding	CYP4F3	HGNC:2646	2646
ENSG00000186654.21	10.03505061	-2.241868608	0.751153765	-2.984566825	0.002839802	0.011281293	protein_coding	PRR5	HGNC:31682	31682
ENSG00000186715.11	3.436950876	-4.729000417	1.479577678	-3.196182591	0.00139259	0.006082162	transcribed_unprocessed_pseudogene	MST1L	HGNC:7390	7390
ENSG00000186897.5	4.179230194	-2.842825883	1.124569737	-2.527923159	0.011473946	0.03732332	protein_coding	C1QL4	HGNC:31416	31416
ENSG00000186907.8	8.352727445	-2.849775674	0.767083509	-3.715078789	0.00020314	0.001114808	protein_coding	RTN4RL2	HGNC:23053	23053
ENSG00000186998.16	12.30999381	-5.028275985	0.97057054	-5.180742439	2.21E-07	2.23E-06	protein_coding	EMID1	HGNC:18036	18036
ENSG00000187017.17	5.525146078	-4.022984235	1.297994592	-3.099384434	0.001939232	0.008088998	protein_coding	ESPN	HGNC:13281	13281
ENSG00000187045.19	2.714622108	-5.441110158	1.584032332	-3.434974179	0.00059261	0.002873199	protein_coding	TMPRSS6	HGNC:16517	16517
ENSG00000187134.14	61.13150993	-4.25008247	0.379664239	-11.19431864	4.35E-29	2.54E-27	protein_coding	AKR1C1	HGNC:384	384
ENSG00000187244.12	144.4640606	-5.295193281	0.329838723	-16.05388606	5.37E-58	9.62E-56	protein_coding	BCAM	HGNC:6722	6722
ENSG00000187546.14	37.95875352	-2.333244923	0.343078086	-6.800915067	1.04E-11	1.85E-10	protein_coding	AGMO	HGNC:33784	33784
ENSG00000187634.13	36.51367467	-2.146599781	0.351649794	-6.104368094	1.03E-09	1.45E-08	protein_coding	SAMD11	HGNC:28706	28706
ENSG00000187678.10	104.3320086	-4.328052696	0.312302641	-13.85852096	1.13E-43	1.18E-41	protein_coding	SPRY4	HGNC:15533	15533
ENSG00000187720.14	12.94103219	-3.673838787	0.700580322	-5.243993689	1.57E-07	1.63E-06	protein_coding	THSD4	HGNC:25835	25835
ENSG00000187942.12	52.96774335	-2.095723085	0.33075936	-6.336096078	2.36E-10	3.58E-09	protein_coding	LDLRAD2	HGNC:32071	32071
ENSG00000187994.14	8.869316787	-2.086155064	0.719827507	-2.898131907	0.003753927	0.014422059	protein_coding	RINL	HGNC:24795	24795
ENSG00000188322.8	3.188300691	-5.536715456	1.501794474	-3.68673314	0.000227151	0.001228327	protein_coding	SBK1	HGNC:17699	17699
ENSG00000188338.15	22.53651197	-6.611246775	1.083710799	-6.10056371	1.06E-09	1.49E-08	protein_coding	SLC38A3	HGNC:18044	18044
ENSG00000188419.14	4.87125224	-2.318995679	0.932764898	-2.486152388	0.012913266	0.041205429	protein_coding	CHM	HGNC:1940	1940
ENSG00000188488.14	176.2530623	-4.447006268	0.235143069	-18.91191727	9.10E-80	3.17E-77	protein_coding	SERPINA5	HGNC:8723	8723
ENSG00000188522.15	75.87820129	-2.279814041	0.266373213	-8.558721115	1.14E-17	3.42E-16	protein_coding	FAM83G	HGNC:32554	32554
ENSG00000188582.10	80.39506109	-6.856472317	0.620205328	-11.05516512	2.07E-28	1.15E-26	protein_coding	PAQR9	HGNC:30131	30131
ENSG00000188620.11	10.45222503	-2.876865978	0.768297139	-3.744470509	0.000180775	0.001005482	protein_coding	HMX3	HGNC:5019	5019
ENSG00000189056.15	6.372524598	-4.506743457	1.198966527	-3.758856779	0.000170692	0.000957343	protein_coding	RELN	HGNC:9957	9957
ENSG00000189099.11	5.65197695	-2.380346117	0.943834428	-2.521995433	0.011669122	0.037862934	protein_coding	PRSS48	HGNC:24635	24635
ENSG00000196208.14	11.92090406	-5.654937335	1.143628761	-4.944731653	7.62E-07	7.07E-06	protein_coding	GREB1	HGNC:24885	24885
ENSG00000196220.16	2.065446955	-4.966051912	1.667435349	-2.978257546	0.002898923	0.011488418	protein_coding	SRGAP3	HGNC:19744	19744
ENSG00000196436.8	7.350996278	-3.289704585	0.929364205	-3.5397367	0.000400526	0.00203063	protein_coding	NPIPB15	HGNC:34409	34409
ENSG00000196535.17	22.9274379	-2.675102681	0.514727092	-5.197128194	2.02E-07	2.06E-06	protein_coding	MYO18A	HGNC:31104	31104
ENSG00000196660.11	33.00633493	-9.037254833	1.214668108	-7.440102174	1.01E-13	2.24E-12	protein_coding	SLC30A10	HGNC:25355	25355
ENSG00000196689.12	5.504241255	-2.411308389	0.961369168	-2.508202332	0.012134716	0.039124387	protein_coding	TRPV1	HGNC:12716	12716
ENSG00000196739.15	135.7334132	-2.893129551	0.22450936	-12.88645407	5.37E-38	4.58E-36	protein_coding	COL27A1	HGNC:22986	22986
ENSG00000196782.12	16.42241619	-2.709859177	0.552107286	-4.908211219	9.19E-07	8.40E-06	protein_coding	MAML3	HGNC:16272	16272
ENSG00000196876.18	23.47982566	-2.127980925	0.460108959	-4.624949984	3.75E-06	3.04E-05	protein_coding	SCN8A	HGNC:10596	10596
ENSG00000196890.4	38.31957174	-2.51556841	0.364790744	-6.895921709	5.35E-12	9.91E-11	protein_coding	H2BU1	HGNC:20514	20514
ENSG00000197249.14	610.5802985	-6.823172898	0.50454319	-13.52346644	1.14E-41	1.09E-39	protein_coding	SERPINA1	HGNC:8941	8941
ENSG00000197261.11	17.31459081	-2.182917135	0.520632953	-4.192814	2.76E-05	0.000186483	protein_coding	C6orf141	HGNC:21351	21351
ENSG00000197410.14	49.13854869	-2.856988863	0.341276172	-8.371486488	5.69E-17	1.64E-15	protein_coding	DCHS2	HGNC:23111	23111
ENSG00000197653.16	5.221137982	-3.073808539	1.012704653	-3.03524678	0.002403389	0.009810317	protein_coding	DNAH10	HGNC:2941	2941
ENSG00000197696.10	9.911828419	-2.656927935	0.834140214	-3.185229403	0.001446393	0.006289829	protein_coding	NMB	HGNC:7842	7842
ENSG00000197872.11	10.14279237	-2.46634699	0.672749963	-3.666067819	0.000246309	0.001319307	protein_coding	CYRIA	HGNC:25373	25373
ENSG00000197893.14	6.207072581	-3.296211509	0.954882954	-3.451953452	0.000556544	0.002717261	protein_coding	NRAP	HGNC:7988	7988
ENSG00000197977.4	126.067247	-2.04790938	0.201169509	-10.1800188	2.44E-24	1.10E-22	protein_coding	ELOVL2	HGNC:14416	14416
ENSG00000198089.16	34.66456269	-2.210347235	0.385052375	-5.74038074	9.45E-09	1.16E-07	protein_coding	SFI1	HGNC:29064	29064
ENSG00000198624.13	12.95174323	-2.927701896	0.638620975	-4.584412364	4.55E-06	3.63E-05	protein_coding	CCDC69	HGNC:24487	24487
ENSG00000198732.11	9.384259029	-5.177369923	1.179403606	-4.389820327	1.13E-05	8.30E-05	protein_coding	SMOC1	HGNC:20318	20318
ENSG00000198734.12	17.67982128	-4.503369094	1.390315048	-3.239099729	0.001199076	0.005357216	protein_coding	F5	HGNC:3542	3542
ENSG00000198754.5	2.663309753	-3.975427017	1.574347631	-2.525126559	0.011565663	0.03759802	protein_coding	OXCT2	HGNC:18606	18606
ENSG00000198758.11	77.5593923	-3.211822984	0.284708037	-11.28111105	1.63E-29	9.69E-28	protein_coding	EPS8L3	HGNC:21297	21297
ENSG00000198797.7	2.146797465	-4.943430334	1.679593968	-2.943229393	0.003248076	0.0127272	protein_coding	BRINP2	HGNC:13746	13746
ENSG00000198814.13	74.82583767	-2.739030701	0.278785428	-9.824870398	8.80E-23	3.65E-21	protein_coding	GK	HGNC:4289	4289
ENSG00000198865.10	140.9001451	-3.807019939	0.226988492	-16.77186325	3.92E-63	7.80E-61	protein_coding	CCDC152	HGNC:34438	34438
ENSG00000198870.8	5.561722417	-3.172363806	1.106224635	-2.86773925	0.004134161	0.015647047	protein_coding	STKLD1	HGNC:28669	28669
ENSG00000198944.6	9.798116988	-3.979774424	0.843174019	-4.719991762	2.36E-06	2.00E-05	protein_coding	SOWAHA	HGNC:27033	27033
ENSG00000204099.12	19.05541809	-3.535837193	0.601056244	-5.882706035	4.04E-09	5.21E-08	protein_coding	NEU4	HGNC:21328	21328
ENSG00000204103.4	7.345959018	-5.005770427	1.226433372	-4.081567367	4.47E-05	0.000288793	protein_coding	MAFB	HGNC:6408	6408
ENSG00000204128.6	42.75314618	-3.430876147	0.374330122	-9.165375536	4.94E-20	1.73E-18	protein_coding	C2orf72	HGNC:27418	27418
ENSG00000204175.5	7.549507324	-2.445160192	0.906662947	-2.696878922	0.006999271	0.024588473	protein_coding	GPRIN2	HGNC:23730	23730
ENSG00000204394.13	326.7015043	-2.674872646	0.149123087	-17.93734756	6.03E-72	1.65E-69	protein_coding	VARS1	HGNC:12651	12651
ENSG00000204410.16	24.04781076	-2.37010468	0.4542296	-5.217856077	1.81E-07	1.85E-06	protein_coding	MSH5	HGNC:7328	7328
ENSG00000204967.12	8.838713166	-2.146234021	0.744397139	-2.883184133	0.003936772	0.015019318	protein_coding	PCDHA4	HGNC:8670	8670
ENSG00000205403.14	7.91677338	-5.948383344	1.326939309	-4.482784785	7.37E-06	5.62E-05	protein_coding	CFI	HGNC:5394	5394
ENSG00000205436.7	21.58332694	-4.631649888	0.692043786	-6.692712198	2.19E-11	3.72E-10	protein_coding	EXOC3L4	HGNC:20120	20120
ENSG00000205449.11	5.596888706	-2.256578418	0.88910411	-2.538036201	0.011147645	0.036445309	transcribed_unprocessed_pseudogene	NBPF22P	HGNC:28731	28731
ENSG00000205835.9	1.770474453	-4.590572162	1.772032623	-2.590568652	0.009581751	0.032162483	protein_coding	GMNC	HGNC:40049	40049
ENSG00000206557.6	81.76947407	-6.636433221	0.578007757	-11.48156428	1.63E-30	1.03E-28	protein_coding	TRIM71	HGNC:32669	32669
ENSG00000213700.3	6.630980706	-2.753023615	0.991453626	-2.776754799	0.005490458	0.019982265	processed_pseudogene	RPL17P50	HGNC:45098	45098
ENSG00000213759.10	4.445872297	-5.1251055	1.44340887	-3.550695584	0.000384215	0.001956099	protein_coding	UGT2B11	HGNC:12545	12545
ENSG00000213930.12	16.01739998	-2.063133656	0.56093261	-3.678041925	0.000235031	0.001266775	protein_coding	GALT	HGNC:4135	4135
ENSG00000214279.13	14.05963497	-2.253766823	0.706997411	-3.187800674	0.001433593	0.006238664	protein_coding	SCART1	HGNC:32411	32411
ENSG00000214290.8	3.725525384	-5.454508607	1.508462962	-3.61593804	0.000299262	0.001565869	protein_coding	COLCA2	HGNC:26978	26978
ENSG00000214359.3	5.744023421	-2.638022908	0.963847029	-2.736972599	0.006200746	0.022214429	processed_pseudogene	RPL18P10	HGNC:35957	35957
ENSG00000214826.5	11.63538916	-2.673040231	0.66746586	-4.004759478	6.21E-05	0.000386381	unprocessed_pseudogene	DDX12P	HGNC:2737	2737
ENSG00000216316.1	4.167814498	-5.785160541	1.457002123	-3.970591703	7.17E-05	0.000440162	processed_pseudogene	AL022722.1	NA	NA
ENSG00000223599.1	3.394986807	-3.883630337	1.540504134	-2.521012604	0.011701766	0.037932468	processed_pseudogene	AL513523.1	NA	NA
ENSG00000223705.9	23.21316392	-2.468245535	0.482441983	-5.116149966	3.12E-07	3.08E-06	transcribed_unprocessed_pseudogene	NSUN5P1	HGNC:19146	19146
ENSG00000224389.9	5.023964824	-3.435382272	1.178120874	-2.915984555	0.003545681	0.013747488	protein_coding	C4B	HGNC:1324	1324
ENSG00000225828.1	3.24861808	-5.246957114	1.536466726	-3.414950043	0.000637937	0.003069935	protein_coding	FAM229A	HGNC:44652	44652
ENSG00000225968.7	4.152240712	-4.915520582	1.468694887	-3.346863003	0.000817316	0.003818431	protein_coding	ELFN1	HGNC:33154	33154
ENSG00000226400.2	2.519375611	-4.123758669	1.622188585	-2.542095727	0.011018999	0.036089914	processed_pseudogene	AC010385.1	NA	NA
ENSG00000226491.1	2.376752231	-4.149537114	1.58830108	-2.612563302	0.008986605	0.030447129	processed_pseudogene	FTOP1	HGNC:43759	43759
ENSG00000226549.3	2.518300284	-4.153621968	1.562136588	-2.658936484	0.007838774	0.027085523	processed_pseudogene	SCDP1	HGNC:10572	10572
ENSG00000228278.5	46.13422006	-9.528503357	1.207872999	-7.888663264	3.05E-15	7.65E-14	protein_coding	ORM2	HGNC:8499	8499
ENSG00000229314.5	100.8889881	-8.215876034	0.854381506	-9.61616792	6.83E-22	2.66E-20	protein_coding	ORM1	HGNC:8498	8498
ENSG00000229386.3	8.674092436	-2.339222346	0.747191689	-3.130685712	0.001743987	0.007390405	transcribed_unprocessed_pseudogene	OR8B9P	HGNC:14746	14746
ENSG00000230882.1	3.560765997	-3.835933599	1.497547665	-2.561476799	0.01042282	0.034499383	processed_pseudogene	AC005077.4	NA	NA
ENSG00000231752.6	20.86068786	-2.74753589	0.512066549	-5.365583625	8.07E-08	8.70E-07	transcribed_unprocessed_pseudogene	EMBP1	HGNC:38661	38661
ENSG00000232906.1	3.090661651	-5.631932009	1.582088214	-3.559809092	0.000371124	0.001901212	processed_pseudogene	AC092685.1	NA	NA
ENSG00000233716.1	2.567815741	-4.496671501	1.563125008	-2.876719059	0.004018332	0.015275738	processed_pseudogene	MTFR2P1	HGNC:54773	54773
ENSG00000233836.7	6.882843207	-2.169343505	0.898075949	-2.415545708	0.01571165	0.048726038	transcribed_unprocessed_pseudogene	AC139769.1	NA	NA
ENSG00000234737.1	4.503126245	-3.00430211	1.097345835	-2.737789688	0.006185362	0.022168092	processed_pseudogene	KRT18P15	HGNC:32449	32449
ENSG00000235098.9	4.787133864	-5.932272325	1.425044587	-4.162867871	3.14E-05	0.000209919	protein_coding	ANKRD65	HGNC:42950	42950
ENSG00000237849.1	8.069114351	-2.05233366	0.829656012	-2.473716371	0.013371581	0.04238393	processed_pseudogene	NFYAP1	HGNC:34078	34078
ENSG00000238105.7	12.67621636	-2.971368832	0.657454674	-4.5195037	6.20E-06	4.81E-05	transcribed_unprocessed_pseudogene	GOLGA2P5	HGNC:25315	25315
ENSG00000238278.3	6.969024257	-2.500059263	0.869029351	-2.876840996	0.004016779	0.015273044	unprocessed_pseudogene	ALG1L6P	HGNC:44375	44375
ENSG00000239835.1	4.126426669	-4.088115684	1.475830826	-2.770043566	0.00560488	0.020348408	processed_pseudogene	AC092910.1	NA	NA
ENSG00000240038.6	4.906619517	-3.276367815	1.138863903	-2.876873879	0.004016361	0.015273044	protein_coding	AMY2B	HGNC:478	478
ENSG00000240771.8	2.628023006	-4.864405223	1.548495497	-3.141375118	0.001681565	0.007169528	protein_coding	ARHGEF25	HGNC:30275	30275
ENSG00000241527.1	1.952940451	-4.096795913	1.69160384	-2.421841222	0.015442096	0.047996994	unitary_pseudogene	CA15P1	HGNC:44364	44364
ENSG00000242445.1	3.922646004	-3.31629238	1.337380285	-2.479692887	0.013149559	0.041770511	processed_pseudogene	RPL7AP11	HGNC:35242	35242
ENSG00000243649.9	5.040234907	-4.614288383	1.437292422	-3.210403332	0.001325488	0.005832729	protein_coding	CFB	HGNC:1037	1037
ENSG00000243716.10	6.497524103	-2.727517176	0.969249173	-2.814051589	0.004892138	0.018121735	protein_coding	NPIPB5	HGNC:37233	37233
ENSG00000244062.1	30.08485527	-8.913470693	1.217359336	-7.321971773	2.44E-13	5.27E-12	processed_pseudogene	AC080128.1	NA	NA
ENSG00000244414.7	3.533784736	-4.770913349	1.514551233	-3.150050818	0.001632421	0.006986328	protein_coding	CFHR1	HGNC:4888	4888
ENSG00000244694.8	13.12843424	-4.130400528	0.785861531	-5.255888427	1.47E-07	1.53E-06	protein_coding	PTCHD4	HGNC:21345	21345
ENSG00000244731.8	5.642182975	-2.978180026	1.026555482	-2.901138884	0.00371809	0.014317813	protein_coding	C4A	HGNC:1323	1323
ENSG00000245848.3	307.9271451	-8.082915331	0.472296586	-17.11406683	1.17E-65	2.51E-63	protein_coding	CEBPA	HGNC:1833	1833
ENSG00000249158.7	2.620168227	-4.160214903	1.533724954	-2.71249085	0.006677963	0.023684978	protein_coding	PCDHA11	HGNC:8665	8665
ENSG00000250031.1	8.582715736	-2.785388611	0.871767192	-3.195106028	0.001397795	0.006100479	processed_pseudogene	AC009927.1	NA	NA
ENSG00000250290.1	2.520450128	-5.122521409	1.593661927	-3.214308708	0.00130759	0.005767992	processed_pseudogene	NCAPGP1	HGNC:51904	51904
ENSG00000250722.6	208.3348014	-3.834372645	0.195189824	-19.64432652	6.46E-86	2.49E-83	protein_coding	SELENOP	HGNC:10751	10751
ENSG00000251322.9	12.9779807	-4.173930205	0.819520225	-5.093138742	3.52E-07	3.45E-06	protein_coding	SHANK3	HGNC:14294	14294
ENSG00000251585.1	4.457130145	-3.57503715	1.141975428	-3.130572746	0.001744658	0.007391517	processed_pseudogene	AC026444.1	NA	NA
ENSG00000253667.2	6.244941615	-3.493736319	1.298290715	-2.691027733	0.007123227	0.024946457	processed_pseudogene	AC100821.1	NA	NA
ENSG00000254726.3	83.3046834	-2.560560683	0.286096029	-8.95000429	3.55E-19	1.18E-17	protein_coding	MEX3A	HGNC:33482	33482
ENSG00000255398.3	4.950831939	-6.309826057	1.405550263	-4.489221214	7.15E-06	5.48E-05	protein_coding	HCAR3	HGNC:16824	16824
ENSG00000256340.8	27.25485384	-3.505891368	0.530852309	-6.604268852	3.99E-11	6.59E-10	transcribed_unprocessed_pseudogene	ABCC6P1	HGNC:33352	33352
ENSG00000256673.1	2.507352236	-4.154097313	1.594269293	-2.605643432	0.009170187	0.030987904	unprocessed_pseudogene	AC141557.1	NA	NA
ENSG00000256937.1	5.254942262	-6.396556534	1.393191699	-4.591296759	4.41E-06	3.52E-05	processed_pseudogene	KRT17P8	HGNC:50726	50726
ENSG00000257335.8	45.49100425	-3.446776666	0.391575493	-8.802329879	1.34E-18	4.27E-17	protein_coding	MGAM	HGNC:7043	7043
ENSG00000257512.1	2.668992303	-3.98122065	1.617470988	-2.461386127	0.013840132	0.043700725	transcribed_processed_pseudogene	AC124947.2	NA	NA
ENSG00000257743.8	4.701541492	-6.236778859	1.422788944	-4.38348842	1.17E-05	8.52E-05	protein_coding	MGAM2	HGNC:28101	28101
ENSG00000257803.2	6.298996208	-2.107975724	0.780099147	-2.702189499	0.006888449	0.02429346	processed_pseudogene	PIGAP1	HGNC:8958	8958
ENSG00000259417.3	2.656077092	-4.391027285	1.586455926	-2.767821792	0.00564323	0.020451908	protein_coding	CTXND1	HGNC:50507	50507
ENSG00000259581.3	7.406538424	-2.886582974	0.927530315	-3.112117122	0.001857508	0.007791202	processed_pseudogene	TYRO3P	HGNC:12447	12447
ENSG00000259619.2	9.978636654	-6.267087724	1.290137269	-4.857690629	1.19E-06	1.06E-05	processed_pseudogene	AC010867.1	NA	NA
ENSG00000259803.7	12.71034201	-7.668357126	1.282206823	-5.98059298	2.22E-09	2.98E-08	protein_coding	SLC22A31	HGNC:27091	27091
ENSG00000261308.4	9.167773641	-5.284473779	1.153826083	-4.579956941	4.65E-06	3.70E-05	protein_coding	FIGNL2	HGNC:13287	13287
ENSG00000261371.6	2.90370787	-5.108861664	1.522957987	-3.354565069	0.000794899	0.003722346	protein_coding	PECAM1	HGNC:8823	8823
ENSG00000262943.7	4.495757123	-3.774176569	1.340373436	-2.815764971	0.004866125	0.01805494	transcribed_unprocessed_pseudogene	ALOX12P2	HGNC:432	432
ENSG00000266173.7	19.08494907	-2.068317018	0.503458721	-4.108215692	3.99E-05	0.000259963	protein_coding	STRADA	HGNC:30172	30172
ENSG00000266537.1	4.01870836	-3.172754975	1.195761777	-2.653333662	0.007970104	0.027462172	unprocessed_pseudogene	SPDYE22P	HGNC:51518	51518
ENSG00000268104.3	2.878128193	-5.472280662	1.552207777	-3.525482054	0.000422713	0.002129329	protein_coding	SLC6A14	HGNC:11047	11047
ENSG00000272636.4	8.877150364	-6.025318029	1.340548654	-4.494665681	6.97E-06	5.36E-05	protein_coding	DOC2B	HGNC:2986	2986
ENSG00000272674.4	15.97007594	-2.598000201	0.555125082	-4.680026693	2.87E-06	2.39E-05	protein_coding	PCDHB16	HGNC:14546	14546
ENSG00000273604.2	18.31320628	-2.533983693	0.575722392	-4.401398533	1.08E-05	7.91E-05	protein_coding	EPOP	HGNC:34493	34493
ENSG00000274721.1	2.115666777	-4.956186837	1.665983898	-2.974930817	0.002930546	0.011595968	misc_RNA	AC091825.1	NA	NA
ENSG00000275895.7	4.150041685	-3.014240679	1.192172201	-2.528360145	0.011459673	0.037283593	protein_coding	U2AF1L5	HGNC:51830	51830
ENSG00000276710.4	6.252169944	-2.752804447	0.909579837	-3.026457199	0.002474378	0.010066032	transcribed_unprocessed_pseudogene	CSPG4P10	HGNC:48361	48361
ENSG00000276975.3	7.106983707	-3.14368565	0.862064313	-3.646695037	0.000265635	0.001413621	transcribed_unprocessed_pseudogene	HYDIN2	HGNC:33129	33129
ENSG00000277363.5	5.704775142	-3.41671089	1.032072081	-3.310535139	0.000931178	0.004282944	protein_coding	SRCIN1	HGNC:29506	29506
ENSG00000277462.2	20.69598279	-2.054928536	0.436828557	-4.704199174	2.55E-06	2.15E-05	protein_coding	ZNF670	HGNC:28167	28167
ENSG00000278588.2	15.71848538	-2.186992112	0.517444392	-4.226525874	2.37E-05	0.000162396	protein_coding	H2BC10	HGNC:4756	4756
ENSG00000278918.1	14.27393622	-2.556403117	0.641902715	-3.982539809	6.82E-05	0.000421317	TEC	AC080112.3	NA	NA
ENSG00000279021.1	3.227151341	-4.369789382	1.5399235	-2.837666535	0.004544463	0.016986832	TEC	AC092139.1	NA	NA
ENSG00000279235.1	3.338051041	-3.634683796	1.486847137	-2.44455782	0.014502983	0.045507887	TEC	AC011944.2	NA	NA
ENSG00000279457.4	7.250005484	-2.717941821	0.90745965	-2.995110385	0.002743455	0.010956266	unprocessed_pseudogene	WASH9P	HGNC:53981	53981
ENSG00000279569.1	68.39232364	-2.751281202	0.28908089	-9.51734028	1.78E-21	6.67E-20	TEC	AC020763.4	NA	NA
ENSG00000279662.1	6.502451082	-2.526010989	0.940333339	-2.686293131	0.007224967	0.025253898	TEC	AC131649.2	NA	NA
ENSG00000280106.1	7.570654441	-2.752852704	0.825322085	-3.335488961	0.000851495	0.003960734	TEC	AC008555.6	NA	NA
ENSG00000280390.1	67.64246731	-10.08006452	1.196469947	-8.424837205	3.61E-17	1.05E-15	TEC	AC010872.1	NA	NA
ENSG00000283526.1	14.13368616	-2.938269368	0.615847136	-4.771101782	1.83E-06	1.58E-05	protein_coding	PRRT1B	HGNC:53642	53642
ENSG00000285269.2	2.185718767	-4.587690825	1.701095858	-2.696903178	0.006998762	0.024588473	protein_coding	AL160269.1	NA	NA
ENSG00000286096.1	3.336224302	-5.740446503	1.527937061	-3.756991468	0.000171968	0.000963012	TEC	GPC3-AS1	HGNC:52897	52897
ENSG00000287725.1	6.722288563	-2.625043868	0.971517153	-2.702004653	0.00689228	0.024299283	protein_coding	AP003071.5	NA	NA
