# Supplementary material for: Identification of differentially expressed mRNA/lncRNA modules in acutely regorafenib-treated sorafenib-resistant Huh7 hepatocellular carcinoma cells
Source: PLoS One. 2024 Apr 11;19(4):e0301663. doi: 10.1371/journal.pone.0301663 (PMC11008899; doi:10.1371/journal.pone.0301663)
Supplement: S7 Table — (CSV) [file pone.0301663.s014.csv]

Additional file 6. All significant up- and downregulated DElncRNAs in SR+Rego vs. Con cells.
gene_id	baseMean	log2FoldChange	lfcSE	stat	pvalue	padj	gene_type	gene_name	hgnc_id	entrez_id
ENSG00000173077.16	7.509661938	5.689114853	1.330815928	4.274907397	1.91E-05	0.000133417	lncRNA	DELEC1	HGNC:23658	23658
ENSG00000177822.8	5.450473046	6.022312872	1.379679108	4.365009834	1.27E-05	9.19E-05	lncRNA	TENM3-AS1	HGNC:28076	28076
ENSG00000180139.11	191.6365692	10.75400961	1.186030433	9.067229066	1.22E-19	4.18E-18	lncRNA	ACTA2-AS1	HGNC:45169	45169
ENSG00000185904.12	10.12563171	6.038007155	1.308212665	4.615463003	3.92E-06	3.17E-05	lncRNA	LINC00839	HGNC:28269	28269
ENSG00000196741.5	6.377599527	2.861542728	1.070451563	2.673210845	0.007512901	0.026099041	lncRNA	LINC01560	HGNC:27333	27333
ENSG00000203506.5	5.645039621	5.542656281	1.403262457	3.949835794	7.82E-05	0.000475455	lncRNA	RBMS3-AS2	HGNC:39988	39988
ENSG00000203706.8	20.84061023	4.249615313	0.755082159	5.628017116	1.82E-08	2.16E-07	lncRNA	SERTAD4-AS1	HGNC:32019	32019
ENSG00000204261.9	8.944490697	4.035452681	1.039774807	3.88108334	0.000103992	0.0006171	lncRNA	PSMB8-AS1	HGNC:39758	39758
ENSG00000206195.11	48.19476087	2.05743093	0.368626784	5.581338686	2.39E-08	2.78E-07	lncRNA	DUXAP8	HGNC:32187	32187
ENSG00000218416.4	7.834232577	2.681980215	0.989676294	2.709957014	0.006729193	0.023843317	lncRNA	AC110619.1	NA	NA
ENSG00000223949.8	5.146873191	5.417046349	1.461080689	3.707561388	0.000209265	0.0011446	lncRNA	ROR1-AS1	HGNC:40508	40508
ENSG00000224259.7	32.24365454	4.911407671	0.906753481	5.416475121	6.08E-08	6.68E-07	lncRNA	LINC01133	HGNC:49447	49447
ENSG00000224897.8	6.553135313	2.766970477	0.986773727	2.80405771	0.005046387	0.018603055	lncRNA	POT1-AS1	HGNC:49459	49459
ENSG00000225216.6	12.67278029	2.651391251	0.78056104	3.396776313	0.000681847	0.0032527	lncRNA	AC007362.1	NA	NA
ENSG00000227076.1	2.326769297	4.55309028	1.709771729	2.66298138	0.00774517	0.026803027	lncRNA	AL158166.1	NA	NA
ENSG00000227496.3	15.0690267	4.099289565	0.795405984	5.153707224	2.55E-07	2.56E-06	lncRNA	AC099066.2	NA	NA
ENSG00000227741.1	68.74185802	2.582422459	0.297292831	8.686460587	3.74E-18	1.16E-16	lncRNA	AL121987.2	NA	NA
ENSG00000228742.11	9.098718254	7.048683839	1.32011357	5.339452604	9.32E-08	9.97E-07	lncRNA	LINC02577	HGNC:53749	53749
ENSG00000228919.5	4.003785124	3.658929465	1.490258926	2.455230699	0.01407942	0.044347968	lncRNA	AC097381.1	NA	NA
ENSG00000229109.2	3.341772242	4.960073392	1.583137599	3.133065246	0.00172991	0.007346231	lncRNA	AL137847.1	NA	NA
ENSG00000229400.1	6.406517967	3.84573803	1.249956396	3.07669775	0.002093074	0.00865689	lncRNA	CNIH3-AS1	HGNC:41163	41163
ENSG00000229404.6	5.844394101	3.197725637	0.978811391	3.266947715	0.001087138	0.004910432	lncRNA	LINC00858	HGNC:27276	27276
ENSG00000229656.7	12.31121971	2.130413158	0.616945184	3.453164417	0.000554051	0.002708013	lncRNA	ITGB1-DT	HGNC:53718	53718
ENSG00000230479.1	3.319195807	4.840943005	1.551345131	3.120480999	0.001805559	0.007603093	lncRNA	AP000695.1	NA	NA
ENSG00000230782.1	5.44005883	4.363509148	1.428001943	3.055674518	0.002245549	0.009234762	lncRNA	AL807761.4	NA	NA
ENSG00000230896.1	6.341226173	2.716691143	0.86752619	3.131537899	0.001738933	0.007373392	lncRNA	AL604028.1	NA	NA
ENSG00000231172.2	7.221189052	3.43129589	1.254570858	2.735035546	0.006237354	0.022330443	lncRNA	AC007099.1	NA	NA
ENSG00000231711.2	7.077068699	2.705300711	0.969843211	2.789420682	0.005280243	0.019352645	lncRNA	LINC00899	HGNC:48583	48583
ENSG00000232295.7	204.9955433	2.289446713	0.201469328	11.36374821	6.34E-30	3.86E-28	lncRNA	AL589935.1	NA	NA
ENSG00000232524.1	13.97453809	4.129204077	0.871815127	4.736329926	2.18E-06	1.86E-05	lncRNA	AC073323.1	NA	NA
ENSG00000233006.8	17.13329733	2.227991868	0.582028862	3.827974891	0.000129202	0.000748057	lncRNA	MIR3936HG	HGNC:40538	40538
ENSG00000233061.1	7.036525188	3.093845891	1.007855422	3.069731851	0.00214251	0.008847204	lncRNA	TTLL7-IT1	HGNC:41486	41486
ENSG00000233117.4	27.8307706	5.75706221	1.071214688	5.374330912	7.69E-08	8.31E-07	lncRNA	LINC00702	HGNC:44676	44676
ENSG00000233143.2	12.90040343	4.721770491	1.130399022	4.17708296	2.95E-05	0.000198518	lncRNA	DIRC3-AS1	HGNC:50636	50636
ENSG00000233237.8	79.46242826	3.7456911	0.324000268	11.56076542	6.51E-31	4.22E-29	lncRNA	LINC00472	HGNC:21380	21380
ENSG00000233251.8	9.309169933	6.166527448	1.299236831	4.746268964	2.07E-06	1.77E-05	lncRNA	AC007743.1	NA	NA
ENSG00000233521.7	11.86865889	6.60888496	1.281978693	5.155222154	2.53E-07	2.54E-06	lncRNA	LINC01638	HGNC:52425	52425
ENSG00000233818.1	4.671094335	5.376920877	1.480097132	3.632816225	0.000280345	0.001483614	lncRNA	AP000695.2	NA	NA
ENSG00000234235.1	7.91907797	2.305586779	0.901270685	2.558151306	0.01052303	0.03476749	lncRNA	BOK-AS1	HGNC:35125	35125
ENSG00000234840.2	5.390880864	5.745860722	1.459363276	3.937238121	8.24E-05	0.000498669	lncRNA	LINC01239	HGNC:49796	49796
ENSG00000235033.7	6.463100989	2.547007184	0.961778011	2.648227715	0.0080915	0.02782068	lncRNA	DAAM2-AS1	HGNC:40830	40830
ENSG00000235531.11	7.128711483	5.949266037	1.340536395	4.437974276	9.08E-06	6.77E-05	lncRNA	MSC-AS1	HGNC:48724	48724
ENSG00000235904.3	4.947410011	5.844572931	1.428693858	4.090850464	4.30E-05	0.000278313	lncRNA	RBMS3-AS3	HGNC:39989	39989
ENSG00000235927.4	9.22700769	2.219640093	0.755829167	2.936695474	0.003317297	0.012956356	lncRNA	NEXN-AS1	HGNC:31983	31983
ENSG00000236213.2	27.0613432	6.138041949	1.228909227	4.994707349	5.89E-07	5.58E-06	lncRNA	AC006369.1	NA	NA
ENSG00000236333.4	72.50985751	5.388659583	0.629414275	8.561387619	1.12E-17	3.35E-16	lncRNA	TRHDE-AS1	HGNC:27471	27471
ENSG00000236432.8	75.2259565	2.309125937	0.296883558	7.777884214	7.37E-15	1.81E-13	lncRNA	MFF-DT	HGNC:41067	41067
ENSG00000236467.8	10.45421495	5.903159252	1.318061309	4.478668188	7.51E-06	5.73E-05	lncRNA	KCNMA1-AS1	HGNC:51213	51213
ENSG00000236830.7	8.717631187	2.355478427	0.82359619	2.859991893	0.004236518	0.015997652	lncRNA	CBR3-AS1	HGNC:43664	43664
ENSG00000237714.1	38.31695693	2.176720396	0.440431197	4.942248443	7.72E-07	7.15E-06	lncRNA	P4HA2-AS1	HGNC:43560	43560
ENSG00000237807.4	6.654439904	5.555195292	1.426897537	3.893198459	9.89E-05	0.000589192	lncRNA	AC022034.1	NA	NA
ENSG00000239922.2	4.014517801	4.120454511	1.564513114	2.63369765	0.008446066	0.028837995	lncRNA	AC092958.1	NA	NA
ENSG00000240137.6	4.916838129	2.862928656	1.182432147	2.421220248	0.015468502	0.048046065	lncRNA	ERICH6-AS1	HGNC:41205	41205
ENSG00000240476.1	12.62516006	3.457477923	0.882472599	3.917943659	8.93E-05	0.000536112	lncRNA	LINC00973	HGNC:48868	48868
ENSG00000243701.7	71.55886853	2.194392491	0.291083571	7.538702659	4.75E-14	1.09E-12	lncRNA	DUBR	HGNC:48569	48569
ENSG00000245067.7	21.49320104	2.205942401	0.570524433	3.866516968	0.000110401	0.000649803	lncRNA	IGFBP7-AS1	HGNC:40296	40296
ENSG00000245275.8	51.85518616	2.103939415	0.330526006	6.365427758	1.95E-10	2.98E-09	lncRNA	SAP30L-AS1	HGNC:26760	26760
ENSG00000245293.3	23.77371095	4.160614353	0.666226031	6.245049212	4.24E-10	6.23E-09	lncRNA	CYP2U1-AS1	HGNC:54817	54817
ENSG00000245522.2	14.51770665	2.282136588	0.598874039	3.81071217	0.000138567	0.000796419	lncRNA	LINC02709	HGNC:54226	54226
ENSG00000245573.9	40.40731144	2.181384998	0.417449597	5.225505102	1.74E-07	1.78E-06	lncRNA	BDNF-AS	HGNC:20608	20608
ENSG00000246763.7	5.890772688	3.443882039	1.078232294	3.194007505	0.001403125	0.006119314	lncRNA	RGMB-AS1	HGNC:48666	48666
ENSG00000247081.8	14.17757771	3.611645055	0.818970657	4.409981019	1.03E-05	7.63E-05	lncRNA	BAALC-AS1	HGNC:50461	50461
ENSG00000247993.2	2.724508042	5.158307694	1.533239176	3.364320305	0.000767324	0.003611912	lncRNA	FOXD1-AS1	HGNC:50658	50658
ENSG00000248152.2	9.207667614	2.775442185	0.864031195	3.212201366	0.00131722	0.005801513	lncRNA	ANK2-AS1	HGNC:40076	40076
ENSG00000248323.7	16.0039441	2.984422905	0.631744145	4.724100615	2.31E-06	1.96E-05	lncRNA	LUCAT1	HGNC:48498	48498
ENSG00000248362.1	9.736775736	5.87006641	1.313129488	4.470287558	7.81E-06	5.93E-05	lncRNA	AC011352.1	NA	NA
ENSG00000248429.5	13.75518797	6.835343154	1.259010796	5.429137841	5.66E-08	6.24E-07	lncRNA	FAM198B-AS1	HGNC:53132	53132
ENSG00000249035.7	75.82894565	3.539701024	0.368523474	9.605089699	7.61E-22	2.95E-20	lncRNA	CLMAT3	HGNC:52287	52287
ENSG00000249406.3	14.02407984	3.694028943	0.861756689	4.286626366	1.81E-05	0.000126985	lncRNA	AC015909.1	NA	NA
ENSG00000249605.1	2.030323503	4.653363371	1.850757587	2.514301928	0.011926828	0.038567743	lncRNA	AC008652.1	NA	NA
ENSG00000249628.3	2.612450421	4.699702556	1.604095712	2.929814301	0.003391646	0.013205747	lncRNA	LINC00942	HGNC:48636	48636
ENSG00000249669.10	51.30247975	4.848192289	0.600061557	8.079491566	6.50E-16	1.71E-14	lncRNA	CARMN	HGNC:42872	42872
ENSG00000249955.2	4.64399291	5.504473124	1.458535259	3.7739733	0.000160668	0.000907593	lncRNA	AC084866.1	NA	NA
ENSG00000250240.6	8.864875123	2.042801704	0.778421489	2.624287397	0.008683048	0.029573672	lncRNA	AC008840.1	NA	NA
ENSG00000250320.6	13.78571571	2.699361346	0.640284431	4.215878467	2.49E-05	0.00016942	lncRNA	EDIL3-DT	HGNC:40204	40204
ENSG00000251320.1	28.05049054	4.920570653	0.900105364	5.466660735	4.59E-08	5.13E-07	lncRNA	AC011352.3	NA	NA
ENSG00000251432.7	142.2523324	2.489991713	0.224309213	11.10071086	1.24E-28	7.00E-27	lncRNA	LINC02615	HGNC:53402	53402
ENSG00000253227.2	6.874922748	4.064449484	1.225523451	3.316500782	0.000911523	0.004209661	lncRNA	AC090192.2	NA	NA
ENSG00000253438.4	18.86764977	3.466283901	0.687469628	5.042090236	4.60E-07	4.43E-06	lncRNA	PCAT1	HGNC:43022	43022
ENSG00000254300.1	6.255341128	4.967838839	1.42391583	3.488857091	0.00048509	0.002406703	lncRNA	LINC01111	HGNC:49237	49237
ENSG00000254510.2	10.28030949	6.908567979	1.286615613	5.369566412	7.89E-08	8.51E-07	lncRNA	AP001107.5	NA	NA
ENSG00000254680.1	128.5030163	2.36911625	0.220359315	10.75115092	5.85E-27	3.04E-25	lncRNA	AC079329.1	NA	NA
ENSG00000255248.9	5.66357235	4.708832157	1.416120928	3.325162466	0.00088367	0.004097758	lncRNA	MIR100HG	HGNC:39522	39522
ENSG00000255252.3	71.57679823	2.025921457	0.267168935	7.582922981	3.38E-14	7.84E-13	lncRNA	AL078612.1	NA	NA
ENSG00000255433.5	6.920574526	4.894437071	1.35192403	3.620349193	0.000294206	0.001544324	lncRNA	LINC02735	HGNC:54252	54252
ENSG00000255443.1	15.73117043	7.330592721	1.251951601	5.855332359	4.76E-09	6.06E-08	lncRNA	CD44-AS1	HGNC:40133	40133
ENSG00000255580.1	9.937882863	2.700037002	0.755633902	3.573207866	0.000352635	0.001816259	lncRNA	AP000462.1	NA	NA
ENSG00000255750.6	32.94097225	2.385338036	0.42055908	5.671826259	1.41E-08	1.70E-07	lncRNA	AC022509.1	NA	NA
ENSG00000256315.1	6.652269438	2.727887703	0.910359808	2.996494	0.002731036	0.010913529	lncRNA	AP000462.2	NA	NA
ENSG00000257225.1	4.549478116	3.196326453	1.328169931	2.406564384	0.016103365	0.049719346	lncRNA	AC079601.1	NA	NA
ENSG00000257438.1	5.966866527	2.454338295	1.00198215	2.449483052	0.014306144	0.044948924	lncRNA	AC011595.1	NA	NA
ENSG00000257671.1	11.97452973	4.793469688	1.301707175	3.682448542	0.000231005	0.001247673	lncRNA	KRT7-AS	HGNC:52643	52643
ENSG00000257890.1	3.757891424	3.582604967	1.354888937	2.644205638	0.008188289	0.028110745	lncRNA	AC011595.2	NA	NA
ENSG00000258115.1	4.096203022	5.003747898	1.435359676	3.48605857	0.000490194	0.002428693	lncRNA	AC090109.1	NA	NA
ENSG00000258168.6	11.62298027	3.430332398	0.913389807	3.755606175	0.000172922	0.00096717	lncRNA	AC025569.1	NA	NA
ENSG00000258545.6	2.235388141	5.109976057	1.655465781	3.0867301	0.002023713	0.008410373	lncRNA	RHOXF1-AS1	HGNC:51582	51582
ENSG00000258842.1	5.236003623	5.431009597	1.408208266	3.85668067	0.000114937	0.000673437	lncRNA	AL390816.1	NA	NA
ENSG00000258903.2	9.783671308	4.3526505	1.163468906	3.7410974	0.000183218	0.001016576	lncRNA	AL390816.2	NA	NA
ENSG00000259118.5	16.50226091	2.574590701	0.599838711	4.292138294	1.77E-05	0.000124284	lncRNA	AL139022.1	NA	NA
ENSG00000259319.1	3.052700062	4.312042542	1.592558013	2.707620387	0.006776749	0.023974272	lncRNA	AF111167.2	NA	NA
ENSG00000259532.1	3.646765617	5.144458546	1.460901659	3.521427	0.000429231	0.002158558	lncRNA	AC009269.2	NA	NA
ENSG00000259721.1	12.29882506	5.9370131	1.299050481	4.570271276	4.87E-06	3.85E-05	lncRNA	AC090877.2	NA	NA
ENSG00000259727.1	2.023101266	4.72347682	1.677961802	2.81500855	0.004877594	0.018075259	lncRNA	AC103740.2	NA	NA
ENSG00000260277.2	2.635876153	4.719318434	1.620476758	2.912302452	0.003587751	0.013898694	lncRNA	AC009019.1	NA	NA
ENSG00000260368.1	2.745785477	4.654022935	1.549923398	3.00274384	0.002675575	0.010749221	lncRNA	AC027373.1	NA	NA
ENSG00000260604.2	158.9921891	4.312027753	0.304488693	14.16153655	1.58E-45	1.84E-43	lncRNA	AL590004.3	NA	NA
ENSG00000260641.1	4.095212346	4.290047637	1.479472927	2.899713512	0.003735039	0.01436474	lncRNA	AC114811.2	NA	NA
ENSG00000261770.1	15.10694135	2.062641608	0.628280178	3.282996473	0.0010271	0.004672379	lncRNA	AC006504.1	NA	NA
ENSG00000261786.1	17.65197197	4.805256419	0.926002699	5.189246664	2.11E-07	2.14E-06	lncRNA	AC006058.1	NA	NA
ENSG00000261801.6	67.50343719	5.417078676	0.629198164	8.609495363	7.34E-18	2.23E-16	lncRNA	LOXL1-AS1	HGNC:44169	44169
ENSG00000266261.1	9.272716721	3.853028245	1.049934361	3.66978012	0.000242759	0.001303381	lncRNA	AC005324.4	NA	NA
ENSG00000266954.1	5.468624465	5.085346802	1.401407483	3.628742434	0.000284805	0.001503263	lncRNA	AP001010.1	NA	NA
ENSG00000267136.1	9.068104111	3.225100143	1.075467564	2.998788853	0.002710551	0.010848435	lncRNA	AP005131.1	NA	NA
ENSG00000267416.1	15.93906401	3.85452139	0.983162213	3.920534515	8.84E-05	0.000531085	lncRNA	AC025048.4	NA	NA
ENSG00000269652.1	16.56346952	4.112240794	0.863820112	4.760529114	1.93E-06	1.66E-05	lncRNA	AC011510.1	NA	NA
ENSG00000269895.1	5.860537987	2.767758328	1.052002259	2.63094333	0.008514823	0.029049913	lncRNA	AP000654.1	NA	NA
ENSG00000271913.7	4.711553872	2.936824972	1.13428219	2.589148449	0.009621361	0.032283465	lncRNA	AL035530.2	NA	NA
ENSG00000272341.1	16.46576581	2.37912751	0.577332294	4.120898026	3.77E-05	0.000247394	lncRNA	AL137003.1	NA	NA
ENSG00000272668.2	8.508683223	3.656649371	1.26556874	2.88933288	0.003860602	0.014775434	lncRNA	AL590560.3	NA	NA
ENSG00000273148.1	3.898175764	3.511561982	1.40844519	2.493218768	0.012659082	0.040551634	lncRNA	LINC00653	HGNC:44308	44308
ENSG00000273301.1	5.382015608	4.218153413	1.332655597	3.16522395	0.001549636	0.006687379	lncRNA	AC016717.2	NA	NA
ENSG00000273760.1	7.458046629	2.749185083	0.854932841	3.215673734	0.001301387	0.005743429	lncRNA	AC245041.1	NA	NA
ENSG00000275216.2	15.17524327	6.249568057	1.267361933	4.931162831	8.17E-07	7.54E-06	lncRNA	AL161431.1	NA	NA
ENSG00000275552.1	15.16827567	2.175724781	0.572121874	3.802904383	0.00014301	0.00082065	lncRNA	AC243965.2	NA	NA
ENSG00000275871.1	4.511239466	3.951633821	1.532852582	2.57796077	0.009938528	0.033161426	lncRNA	AC131025.2	NA	NA
ENSG00000276476.3	3.172279679	3.55676633	1.434905897	2.478745356	0.01318454	0.04185704	lncRNA	LINC00540	NA	NA
ENSG00000277534.1	3.303481466	3.954451487	1.479446427	2.672926451	0.007519273	0.026111153	lncRNA	AC007996.1	NA	NA
ENSG00000278367.1	3.571902776	4.249070869	1.493620174	2.844813523	0.004443743	0.016686163	lncRNA	AL356652.1	NA	NA
ENSG00000280515.1	2.72387082	3.943860323	1.582835145	2.491643134	0.012715372	0.040703134	lncRNA	SALRNA2	HGNC:49003	49003
ENSG00000281468.1	4.5518236	3.10724085	1.151373292	2.698725837	0.006960549	0.024481591	lncRNA	AC006504.7	NA	NA
ENSG00000282057.1	85.85532465	2.924640418	0.291527733	10.03211731	1.10E-23	4.79E-22	lncRNA	AC092807.3	NA	NA
ENSG00000282164.3	8.918150324	2.431449946	0.839462095	2.896438043	0.003774252	0.014487843	lncRNA	PEG13	HGNC:19969	19969
ENSG00000285090.1	7.388246753	3.405180334	1.103616151	3.085475263	0.002032271	0.008436773	lncRNA	AC002074.1	NA	NA
ENSG00000285108.1	7.354711873	4.580483024	1.345733852	3.403706474	0.000664781	0.003187253	lncRNA	AC103718.1	NA	NA
ENSG00000285278.1	4.165154658	3.379732549	1.33196068	2.537411652	0.011167555	0.036503807	lncRNA	TFAP2A-AS2	NA	NA
ENSG00000285577.1	37.34000493	2.412950751	0.429537427	5.61755647	1.94E-08	2.28E-07	lncRNA	AC019127.1	NA	NA
ENSG00000285582.1	11.17902983	2.435796845	0.784303688	3.105680725	0.001898416	0.007940704	lncRNA	AC016042.1	NA	NA
ENSG00000285587.1	3.006712394	4.26530689	1.548021723	2.755327542	0.005863341	0.021139562	lncRNA	AC012470.1	NA	NA
ENSG00000285852.1	3.656979767	4.886299247	1.490489051	3.27831945	0.001044271	0.004741663	lncRNA	AL353147.1	NA	NA
ENSG00000285921.1	8.904038223	3.246502322	1.022691934	3.174467514	0.001501117	0.006493479	lncRNA	AP000779.1	NA	NA
ENSG00000285966.1	4.837990072	5.503873883	1.460360739	3.768845421	0.000164004	0.000923558	lncRNA	AC007686.4	NA	NA
ENSG00000286153.1	9.635788372	2.235818489	0.792445501	2.821416092	0.004781214	0.017779987	lncRNA	AP000331.1	NA	NA
ENSG00000286458.1	10.54157424	2.787275281	0.794788844	3.506938102	0.000453295	0.002266974	lncRNA	AC083870.1	NA	NA
ENSG00000286735.1	10.50713169	3.921593386	1.155385509	3.394186059	0.000688329	0.003275853	lncRNA	AC126182.3	NA	NA
ENSG00000287051.1	3.599515454	3.720648332	1.532571889	2.427715371	0.015194262	0.047389446	lncRNA	AC121757.2	NA	NA
ENSG00000287151.1	56.5522748	3.717703115	0.438079946	8.486357689	2.13E-17	6.26E-16	lncRNA	C2orf27A	HGNC:25077	25077
ENSG00000287570.1	5.200736594	5.258113069	1.389058769	3.785378405	0.000153475	0.000871859	lncRNA	AL035447.1	NA	NA
ENSG00000287581.1	8.11567433	3.744554015	1.020756331	3.668411257	0.000244062	0.001309601	lncRNA	AC016549.1	NA	NA
ENSG00000287613.1	5.145721125	4.901936193	1.41001289	3.476518709	0.000507969	0.002507638	lncRNA	AC069549.2	NA	NA
ENSG00000287876.1	2.253511881	4.863583378	1.791547474	2.714738766	0.006632807	0.023552515	lncRNA	AL512452.1	NA	NA
ENSG00000287897.1	7.013097074	3.343516298	0.954168861	3.504113825	0.000458129	0.002288039	lncRNA	AP000465.1	NA	NA
ENSG00000152931.9	3.377744147	-3.637627026	1.451943934	-2.505349512	0.012233044	0.039361043	lncRNA	PART1	HGNC:17263	17263
ENSG00000178803.12	19.88907632	-3.124466786	0.53514447	-5.838548211	5.27E-09	6.67E-08	lncRNA	ADORA2A-AS1	HGNC:37122	37122
ENSG00000179082.3	15.41748227	-3.456618527	0.660661625	-5.232055861	1.68E-07	1.73E-06	lncRNA	C9orf106	HGNC:31370	31370
ENSG00000188280.11	2.31288324	-4.227144257	1.703369738	-2.481636348	0.013078067	0.041591974	lncRNA	FAM230G	HGNC:52423	52423
ENSG00000196696.13	10.77529043	-3.580265345	0.83071516	-4.309859165	1.63E-05	0.000115538	lncRNA	PDXDC2P-NPIPB14P	NA	NA
ENSG00000197099.8	8.447568768	-4.006937221	0.971363781	-4.125063441	3.71E-05	0.000243487	lncRNA	AC068631.1	NA	NA
ENSG00000197308.9	2.154530563	-5.10928766	1.67831324	-3.044299204	0.002332231	0.009549459	lncRNA	GATA3-AS1	HGNC:33786	33786
ENSG00000203688.6	7.541552976	-2.431156666	0.831968329	-2.922174536	0.003475967	0.013509024	lncRNA	LINC02487	HGNC:53466	53466
ENSG00000203804.5	5.150442799	-3.245658952	1.014943025	-3.197873056	0.001384452	0.006055389	lncRNA	ADAMTSL4-AS1	HGNC:32041	32041
ENSG00000203999.9	11.19540727	-2.057578741	0.63334167	-3.248765773	0.001159069	0.005199005	lncRNA	LINC01270	HGNC:27658	27658
ENSG00000205885.7	24.52010234	-2.101667662	0.448045722	-4.690743732	2.72E-06	2.28E-05	lncRNA	C1RL-AS1	HGNC:27461	27461
ENSG00000215417.13	57.39320802	-2.093151202	0.28274129	-7.403061661	1.33E-13	2.94E-12	lncRNA	MIR17HG	HGNC:23564	23564
ENSG00000223764.2	8.325109999	-3.161600026	0.868556991	-3.640060537	0.000272574	0.001446296	lncRNA	LINC02593	HGNC:53933	53933
ENSG00000224272.2	6.212625171	-3.003484966	0.961102796	-3.125040295	0.001777807	0.007502105	lncRNA	AC131097.2	NA	NA
ENSG00000225850.3	3.75272524	-4.5867384	1.472418591	-3.115104923	0.001838795	0.007723451	lncRNA	AL355490.1	NA	NA
ENSG00000226258.7	6.838408769	-2.409973233	0.872509721	-2.762116197	0.005742804	0.020775335	lncRNA	GRM7-AS3	HGNC:42444	42444
ENSG00000226471.6	4.819532631	-3.922546141	1.252111561	-3.132744927	0.001731799	0.007352527	lncRNA	Z93930.2	NA	NA
ENSG00000226627.2	4.607016349	-5.094823763	1.445579144	-3.524417036	0.000424416	0.002136718	lncRNA	SHANK2-AS1	HGNC:40014	40014
ENSG00000226747.6	1.586927241	-4.494848056	1.802281902	-2.493976137	0.012632104	0.04047954	lncRNA	FSIP2-AS2	HGNC:54061	54061
ENSG00000226900.2	2.939006532	-4.901136408	1.534476528	-3.194011977	0.001403103	0.006119314	lncRNA	AL451069.1	NA	NA
ENSG00000227210.2	39.44924558	-5.336286346	0.585342121	-9.116525451	7.76E-20	2.69E-18	lncRNA	AC079145.1	NA	NA
ENSG00000227240.2	4.177416655	-2.839148365	1.154576463	-2.459038839	0.013930955	0.043933847	lncRNA	AL136456.1	NA	NA
ENSG00000227392.2	9.419307637	-7.129335103	1.318567561	-5.406878885	6.41E-08	6.99E-07	lncRNA	HPN-AS1	HGNC:47041	47041
ENSG00000227733.10	3.258250697	-3.5156216	1.422442054	-2.471539413	0.013453272	0.042605559	lncRNA	AC239809.3	NA	NA
ENSG00000228133.3	2.150037948	-5.106737302	1.674342006	-3.049996527	0.00228844	0.009389816	lncRNA	AC099684.1	NA	NA
ENSG00000228203.7	6.153607768	-3.196632733	1.004829633	-3.181268375	0.001466317	0.006367293	lncRNA	GRASLND	HGNC:30963	30963
ENSG00000228412.9	4.189356656	-2.856524243	1.157805071	-2.467189267	0.013617836	0.04305139	lncRNA	LNC-LBCS	HGNC:54418	54418
ENSG00000228544.1	15.77124373	-2.058065405	0.529545875	-3.886472358	0.000101712	0.000604359	lncRNA	CCDC183-AS1	HGNC:44105	44105
ENSG00000228830.1	30.37498977	-2.439423251	0.401823388	-6.070884188	1.27E-09	1.77E-08	lncRNA	AL160408.2	NA	NA
ENSG00000229719.5	4.96303552	-4.316953957	1.282462642	-3.366144023	0.000762269	0.003592788	lncRNA	MIR194-2HG	HGNC:51946	51946
ENSG00000230001.1	5.356707798	-2.902256807	1.10786414	-2.619686568	0.008801062	0.029902462	lncRNA	AL359095.1	NA	NA
ENSG00000230140.7	13.65662136	-2.262888058	0.639901315	-3.536307873	0.000405762	0.002053657	lncRNA	NPAS2-AS1	HGNC:40408	40408
ENSG00000230461.9	9.599927453	-4.332135879	0.91792639	-4.719480699	2.36E-06	2.00E-05	lncRNA	PROX1-AS1	HGNC:43656	43656
ENSG00000230490.3	6.942171953	-2.300192319	0.881298982	-2.610002241	0.009054163	0.030653067	lncRNA	AL139383.1	NA	NA
ENSG00000231424.3	1.728403734	-4.790812383	1.785829003	-2.682682595	0.007303427	0.025508438	lncRNA	BX284613.2	NA	NA
ENSG00000231689.2	5.009029229	-2.454975527	0.918414131	-2.6730594	0.007516294	0.026105816	lncRNA	LINC01090	HGNC:49201	49201
ENSG00000232118.2	4.129638751	-3.380425396	1.318414847	-2.564007378	0.010347135	0.034286486	lncRNA	BACH1-AS1	HGNC:40008	40008
ENSG00000232993.1	7.478046779	-5.605581216	1.366189889	-4.103076199	4.08E-05	0.00026533	lncRNA	AL445183.1	NA	NA
ENSG00000233124.2	4.75457795	-3.417915509	1.286888639	-2.655952819	0.007908468	0.027300278	lncRNA	LINC00456	HGNC:42804	42804
ENSG00000233360.4	16.79651266	-2.565135266	0.530564843	-4.834725294	1.33E-06	1.18E-05	lncRNA	PDXP-DT	HGNC:40525	40525
ENSG00000233718.8	14.68871069	-3.436610051	0.657328254	-5.228148992	1.71E-07	1.76E-06	lncRNA	MYCNOS	HGNC:16911	16911
ENSG00000234197.1	4.021974311	-3.065121291	1.167432359	-2.625523669	0.008651579	0.029483136	lncRNA	ETV5-AS1	HGNC:40222	40222
ENSG00000234928.1	3.243361643	-5.698695135	1.519417101	-3.750579833	0.000176426	0.000984017	lncRNA	LINC01659	HGNC:52447	52447
ENSG00000235142.10	5.401720252	-3.912845575	1.164359091	-3.360514472	0.000777975	0.003653088	lncRNA	LINC02532	HGNC:53549	53549
ENSG00000235221.3	8.185495514	-3.596252041	0.872235204	-4.123030144	3.74E-05	0.00024538	lncRNA	LINC00383	HGNC:42710	42710
ENSG00000235663.1	4.251526139	-5.371757985	1.453547122	-3.695620116	0.000219351	0.001192201	lncRNA	SAPCD1-AS1	HGNC:39824	39824
ENSG00000235823.3	27.28609689	-2.066597435	0.401573307	-5.146252002	2.66E-07	2.66E-06	lncRNA	OLMALINC	HGNC:28060	28060
ENSG00000235910.2	6.295864507	-5.486805419	1.354669035	-4.050292193	5.12E-05	0.000325882	lncRNA	APOA1-AS	HGNC:40079	40079
ENSG00000236283.5	2.555791616	-4.692687207	1.626007431	-2.886018303	0.003901495	0.014906724	lncRNA	AC019197.1	NA	NA
ENSG00000236559.1	6.635364669	-3.691916157	1.049456326	-3.517932157	0.000434924	0.002183545	lncRNA	BCL2L1-AS1	HGNC:40095	40095
ENSG00000236662.1	8.225057891	-5.826668402	1.325085572	-4.397201604	1.10E-05	8.05E-05	lncRNA	AL133215.1	NA	NA
ENSG00000236671.9	9.066930314	-3.251913944	0.763349727	-4.260057778	2.04E-05	0.00014194	lncRNA	PRKG1-AS1	HGNC:45029	45029
ENSG00000236754.5	7.396689205	-2.267787693	0.747832128	-3.032482303	0.002425513	0.009887103	lncRNA	AC007666.1	NA	NA
ENSG00000236901.6	14.71116633	-2.618428489	0.562940492	-4.651341531	3.30E-06	2.71E-05	lncRNA	MIR600HG	HGNC:23642	23642
ENSG00000237015.1	4.400436799	-2.724405265	1.046280271	-2.60389624	0.009217066	0.031111464	lncRNA	AL031186.1	NA	NA
ENSG00000237080.3	29.18698841	-2.364203296	0.420086115	-5.627901548	1.82E-08	2.16E-07	lncRNA	EHMT2-AS1	HGNC:39751	39751
ENSG00000237637.1	4.549516376	-3.246811827	1.143192679	-2.840126505	0.004509565	0.01687576	lncRNA	FRY-AS1	HGNC:39725	39725
ENSG00000237880.2	5.800438106	-2.25690596	0.886024251	-2.547228203	0.01085824	0.035686088	lncRNA	LINC01885	HGNC:52704	52704
ENSG00000238142.2	6.17436137	-2.426516463	0.879444203	-2.759147715	0.005795233	0.020939894	lncRNA	BX284668.4	NA	NA
ENSG00000240241.5	6.969103333	-6.80393928	1.348617866	-5.045120233	4.53E-07	4.37E-06	lncRNA	AC108752.1	NA	NA
ENSG00000240499.7	4.167450569	-3.989300228	1.337996402	-2.981547798	0.002867953	0.011380635	lncRNA	AC004594.1	NA	NA
ENSG00000241388.5	7.126532405	-3.797309284	0.985286121	-3.85401682	0.000116196	0.000679711	lncRNA	HNF1A-AS1	HGNC:26785	26785
ENSG00000241570.8	19.18748422	-8.221966966	1.243679642	-6.611000686	3.82E-11	6.33E-10	lncRNA	PAQR9-AS1	HGNC:50861	50861
ENSG00000241743.4	1.720426979	-4.686497395	1.747674835	-2.68156141	0.007327946	0.025559597	lncRNA	XACT	HGNC:45056	45056
ENSG00000241886.1	2.123681069	-3.899760362	1.615308035	-2.41425182	0.015767561	0.048840849	lncRNA	AC112496.1	NA	NA
ENSG00000242021.2	3.619841452	-3.856171622	1.364964676	-2.825107265	0.004726479	0.017590899	lncRNA	AC112493.1	NA	NA
ENSG00000242797.3	10.03059516	-2.89091954	0.741499141	-3.898749681	9.67E-05	0.000576608	lncRNA	GLYCTK-AS1	HGNC:41043	41043
ENSG00000243055.1	10.36726828	-2.6771474	0.659072719	-4.061990923	4.87E-05	0.000311836	lncRNA	GK-AS1	HGNC:40255	40255
ENSG00000243083.7	2.130634147	-5.095382788	1.690688116	-3.013792277	0.002580044	0.010420936	lncRNA	LINC00870	HGNC:27319	27319
ENSG00000243620.2	19.18643513	-2.367193175	0.494167253	-4.790267184	1.67E-06	1.45E-05	lncRNA	AC092957.1	NA	NA
ENSG00000243818.5	5.604310988	-6.484836282	1.407713247	-4.606645774	4.09E-06	3.29E-05	lncRNA	AC021074.3	NA	NA
ENSG00000244300.3	17.21062514	-4.339252712	0.699011245	-6.207700865	5.38E-10	7.85E-09	lncRNA	GATA2-AS1	HGNC:51108	51108
ENSG00000245105.4	8.569616602	-6.117031126	1.312316234	-4.661247774	3.14E-06	2.60E-05	lncRNA	A2M-AS1	HGNC:27057	27057
ENSG00000245532.9	923.8428666	-2.047709822	0.103405774	-19.80266423	2.82E-87	1.16E-84	lncRNA	NEAT1	HGNC:30815	30815
ENSG00000245888.7	2.755380617	-4.399238598	1.583745761	-2.777742934	0.00547379	0.01993764	lncRNA	NSMCE1-DT	HGNC:51368	51368
ENSG00000247033.1	17.11152039	-2.133591045	0.486134672	-4.388888852	1.14E-05	8.33E-05	lncRNA	AC099508.1	NA	NA
ENSG00000247774.7	3.337353173	-5.154260381	1.503885667	-3.427295369	0.000609626	0.002945439	lncRNA	PCED1B-AS1	HGNC:44166	44166
ENSG00000248318.1	14.08184291	-3.063706848	0.623084877	-4.916997609	8.79E-07	8.07E-06	lncRNA	AC104958.1	NA	NA
ENSG00000248445.5	6.267577425	-3.210162058	0.972178652	-3.302028955	0.000959882	0.004401545	lncRNA	SEMA6A-AS1	HGNC:51110	51110
ENSG00000248676.1	5.086757497	-5.3540816	1.394275653	-3.84004525	0.000123012	0.000717726	lncRNA	AC083902.1	NA	NA
ENSG00000249174.1	6.452719834	-2.493822987	0.885130727	-2.817462902	0.004840471	0.017974493	lncRNA	AC106744.1	NA	NA
ENSG00000249464.6	14.48952838	-2.398322725	0.568530515	-4.218459103	2.46E-05	0.000167682	lncRNA	LINC01091	HGNC:27721	27721
ENSG00000249803.6	3.012203671	-4.391558032	1.529356564	-2.871506969	0.004085198	0.015481155	lncRNA	AC112178.1	NA	NA
ENSG00000249825.6	14.75137928	-6.886329566	1.258174458	-5.473270835	4.42E-08	4.95E-07	lncRNA	THBS4-AS1	HGNC:40583	40583
ENSG00000250091.3	6.255974852	-4.516177819	1.214089142	-3.719807437	0.000199375	0.00109647	lncRNA	DNAH10OS	HGNC:37121	37121
ENSG00000250397.2	1.738205035	-4.701667968	1.745582306	-2.693466789	0.007071319	0.024798257	lncRNA	AP006623.1	NA	NA
ENSG00000250742.4	16.32962027	-2.638551132	0.55998001	-4.711866648	2.45E-06	2.07E-05	lncRNA	LINC02381	HGNC:53304	53304
ENSG00000250838.1	10.19798902	-2.190128877	0.66049877	-3.315871241	0.000913579	0.004215928	lncRNA	AC091133.3	NA	NA
ENSG00000251629.7	7.923374025	-3.118432428	0.828237169	-3.765144265	0.000166453	0.000935891	lncRNA	LINC02241	HGNC:53126	53126
ENSG00000253194.2	66.14942547	-2.302714029	0.268873357	-8.564307213	1.09E-17	3.27E-16	lncRNA	AL137009.1	NA	NA
ENSG00000253215.1	24.09222026	-8.592788057	1.226722234	-7.004672958	2.48E-12	4.75E-11	lncRNA	AC087273.1	NA	NA
ENSG00000253445.1	5.705418904	-3.496249354	1.077112785	-3.245945458	0.001170613	0.005246884	lncRNA	AC027309.1	NA	NA
ENSG00000253616.5	4.329990046	-5.562745946	1.458362287	-3.814378631	0.000136526	0.000786687	lncRNA	AC107959.3	NA	NA
ENSG00000253629.1	2.926538295	-5.550040996	1.573425134	-3.527362615	0.000419722	0.002116617	lncRNA	AP000426.1	NA	NA
ENSG00000253671.3	7.307509454	-2.302919673	0.814506383	-2.827380756	0.004693049	0.017480859	lncRNA	AC027117.1	NA	NA
ENSG00000253898.1	57.07756105	-2.143114339	0.30558305	-7.013197689	2.33E-12	4.48E-11	lncRNA	LINC01419	HGNC:50712	50712
ENSG00000253944.1	4.860057696	-3.310229569	1.063603081	-3.112279033	0.001856489	0.007788735	lncRNA	AC027117.2	NA	NA
ENSG00000254166.3	42.5210572	-3.010490743	0.371411857	-8.105532141	5.25E-16	1.39E-14	lncRNA	CASC19	HGNC:49476	49476
ENSG00000254428.1	4.465367189	-3.596202266	1.289475329	-2.788887996	0.005288935	0.019377417	lncRNA	AP003392.1	NA	NA
ENSG00000254602.2	3.931265993	-5.704054857	1.460211225	-3.906321744	9.37E-05	0.000559765	lncRNA	AP000662.1	NA	NA
ENSG00000254814.1	8.921855278	-7.143919479	1.319411319	-5.414474909	6.15E-08	6.74E-07	lncRNA	AP003031.1	NA	NA
ENSG00000255394.4	2.368288414	-4.147094449	1.590651859	-2.607166631	0.009129492	0.030861912	lncRNA	C8orf49	HGNC:32200	32200
ENSG00000255458.7	2.931172472	-3.751926341	1.520694481	-2.46724532	0.013615704	0.04305139	lncRNA	AC108471.2	NA	NA
ENSG00000255468.7	26.68160194	-3.004000042	0.452634083	-6.636707565	3.21E-11	5.34E-10	lncRNA	AP001107.9	NA	NA
ENSG00000255983.1	2.418223773	-3.927982341	1.608912179	-2.441390148	0.014630839	0.045853429	lncRNA	AC007848.1	NA	NA
ENSG00000256115.6	7.773310947	-2.197818343	0.786504946	-2.794411344	0.00519943	0.019088129	lncRNA	LINC02443	HGNC:53375	53375
ENSG00000256249.1	3.65304765	-5.871600529	1.481696982	-3.962753923	7.41E-05	0.00045272	lncRNA	AC026333.3	NA	NA
ENSG00000256879.1	6.532035163	-2.406695263	0.797572534	-3.017525255	0.002548478	0.01031185	lncRNA	AC129102.1	NA	NA
ENSG00000257202.1	6.801983275	-4.603917178	1.197087917	-3.845930705	0.000120096	0.000701354	lncRNA	AC084398.2	NA	NA
ENSG00000257764.2	5.377389975	-5.437426402	1.382907596	-3.93187977	8.43E-05	0.000508996	lncRNA	AC020656.1	NA	NA
ENSG00000257893.3	7.453458502	-2.909163575	0.856085959	-3.398214334	0.000678273	0.003240351	lncRNA	LINC02404	HGNC:53331	53331
ENSG00000258035.2	6.747825364	-5.76936315	1.348266448	-4.279097177	1.88E-05	0.000131183	lncRNA	AC123567.2	NA	NA
ENSG00000258086.1	13.54120814	-2.059920646	0.644184644	-3.197717712	0.001385198	0.006057188	lncRNA	AC079313.1	NA	NA
ENSG00000258345.1	2.068107926	-4.256993616	1.715113064	-2.482048388	0.013062954	0.041558516	lncRNA	AC034102.7	NA	NA
ENSG00000258743.6	10.5637488	-4.159634182	0.924234075	-4.500628458	6.78E-06	5.22E-05	lncRNA	LINC02301	HGNC:53220	53220
ENSG00000258867.6	5.523707819	-6.412135046	1.378249536	-4.652375987	3.28E-06	2.70E-05	lncRNA	LINC01146	HGNC:49467	49467
ENSG00000259065.2	2.036189602	-4.352403471	1.687296314	-2.579513411	0.009893962	0.033032801	lncRNA	AC005520.2	NA	NA
ENSG00000259172.1	22.23195172	-3.349126068	0.502610413	-6.663463349	2.67E-11	4.51E-10	lncRNA	AC023024.1	NA	NA
ENSG00000259203.2	4.898113506	-5.276109608	1.400372205	-3.767648049	0.000164793	0.000927132	lncRNA	AC016044.1	NA	NA
ENSG00000259230.1	2.53135498	-5.293164165	1.599364884	-3.309541318	0.00093449	0.004294903	lncRNA	LINC02323	HGNC:53242	53242
ENSG00000259291.2	11.26514281	-3.159195485	0.743795443	-4.247398282	2.16E-05	0.000149284	lncRNA	ZNF710-AS1	HGNC:53141	53141
ENSG00000259357.2	96.92145217	-2.429038473	0.229718947	-10.57395789	3.94E-26	1.96E-24	lncRNA	AL590133.2	NA	NA
ENSG00000259363.6	4.599880629	-3.421918456	1.311960237	-2.608248604	0.009100683	0.030787526	lncRNA	AC090825.1	NA	NA
ENSG00000259367.1	1.984003948	-4.132919216	1.70272812	-2.427233784	0.015214448	0.047427885	lncRNA	AC087286.2	NA	NA
ENSG00000259764.1	3.072517423	-4.225177844	1.52440951	-2.771681636	0.005576755	0.020255607	lncRNA	PCSK6-AS1	HGNC:51448	51448
ENSG00000259865.1	5.587938278	-3.107477454	0.975687977	-3.184909037	0.001447995	0.006295283	lncRNA	AL390728.5	NA	NA
ENSG00000259974.3	44.53164896	-4.488406401	0.448696619	-10.00320976	1.48E-23	6.34E-22	lncRNA	LINC00261	HGNC:16189	16189
ENSG00000260664.2	7.583828325	-2.104760365	0.791864245	-2.657981313	0.007861025	0.027141682	lncRNA	AC004158.1	NA	NA
ENSG00000260798.1	14.64458125	-2.62607877	0.617051867	-4.255847698	2.08E-05	0.000144251	lncRNA	AC099314.1	NA	NA
ENSG00000261512.2	6.159036016	-2.091548934	0.847382533	-2.468246457	0.01357768	0.04297699	lncRNA	AC092368.3	NA	NA
ENSG00000261526.2	4.869888885	-3.84656733	1.461979994	-2.63106701	0.008511725	0.029044818	lncRNA	AC012615.1	NA	NA
ENSG00000261586.2	4.838857452	-5.278193342	1.40661581	-3.752405813	0.000175146	0.000977779	lncRNA	AC068987.3	NA	NA
ENSG00000261602.1	55.63095681	-2.216176778	0.586544507	-3.778360811	0.000157864	0.000894546	lncRNA	AC092115.2	NA	NA
ENSG00000261604.1	71.49327837	-2.393443313	0.264703758	-9.04196951	1.54E-19	5.25E-18	lncRNA	AC114947.2	NA	NA
ENSG00000261642.1	1.694777325	-4.686482633	1.754050857	-2.671805447	0.007544438	0.026183466	lncRNA	AL713866.1	NA	NA
ENSG00000263276.1	3.615361294	-3.501111245	1.355613893	-2.582675837	0.009803739	0.032786007	lncRNA	AC020978.7	NA	NA
ENSG00000264666.1	2.816670504	-3.83890058	1.576498942	-2.435079706	0.01488851	0.046548132	lncRNA	AC020558.1	NA	NA
ENSG00000265458.2	4.141614117	-3.185778711	1.144501833	-2.783550553	0.005376748	0.019643473	lncRNA	AC132938.3	NA	NA
ENSG00000266036.1	69.07644784	-2.085010821	0.250207612	-8.333123044	7.87E-17	2.24E-15	lncRNA	AC016888.1	NA	NA
ENSG00000266709.1	6.777248096	-3.211912727	0.913837475	-3.514752695	0.000440164	0.002205571	lncRNA	AC005224.3	NA	NA
ENSG00000267128.2	16.30904414	-2.173677103	0.52634715	-4.129740428	3.63E-05	0.000239195	lncRNA	RNF157-AS1	HGNC:44127	44127
ENSG00000267296.2	5.236285378	-4.393618968	1.25775038	-3.49323605	0.000477204	0.002374086	lncRNA	CEBPA-DT	HGNC:25710	25710
ENSG00000267391.5	26.54034628	-8.732619871	1.223281261	-7.13868523	9.42E-13	1.89E-11	lncRNA	MIR122HG	HGNC:53821	53821
ENSG00000267580.1	101.1942371	-9.700149972	1.19292152	-8.131423411	4.24E-16	1.13E-14	lncRNA	AC008738.3	NA	NA
ENSG00000267607.1	43.86156267	-2.103443304	0.330558236	-6.363306298	1.97E-10	3.01E-09	lncRNA	AC011511.5	NA	NA
ENSG00000267649.1	3.04603458	-5.249465103	1.539884017	-3.409000317	0.000652014	0.003131848	lncRNA	AC010327.5	NA	NA
ENSG00000267675.1	2.518381925	-5.331348608	1.637798371	-3.255192276	0.001133156	0.005094137	lncRNA	AC105105.2	NA	NA
ENSG00000267727.1	82.0058039	-8.497467867	1.03688623	-8.195178622	2.50E-16	6.84E-15	lncRNA	AC008738.5	NA	NA
ENSG00000267784.1	9.07127925	-3.568865088	0.824818991	-4.326846409	1.51E-05	0.000107654	lncRNA	AC010680.1	NA	NA
ENSG00000268056.5	9.539359473	-2.425790435	0.823840631	-2.944489923	0.003234875	0.012683584	lncRNA	AC020913.1	NA	NA
ENSG00000269068.1	3.734130379	-4.501702786	1.500822607	-2.999490255	0.002704318	0.010828639	lncRNA	AC009955.4	NA	NA
ENSG00000269534.5	6.222674306	-2.428248838	0.921551327	-2.634957779	0.008414775	0.02874651	lncRNA	AC011466.3	NA	NA
ENSG00000269934.3	2.467938142	-4.213080926	1.589051089	-2.651318736	0.008017814	0.027598785	lncRNA	AL353593.1	NA	NA
ENSG00000270094.1	15.84291663	-2.661148543	0.554476655	-4.799387889	1.59E-06	1.39E-05	lncRNA	AL670729.1	NA	NA
ENSG00000270871.1	4.283671836	-3.163946437	1.309984695	-2.415254505	0.015724218	0.048756661	lncRNA	AC015849.3	NA	NA
ENSG00000271774.1	7.00647735	-2.245292302	0.804946651	-2.78936784	0.005281105	0.019352645	lncRNA	AL109930.1	NA	NA
ENSG00000272114.1	32.88283106	-2.185356684	0.44365417	-4.925811206	8.40E-07	7.73E-06	lncRNA	AL136131.3	NA	NA
ENSG00000272167.2	4.831013592	-6.27503299	1.42398462	-4.406671885	1.05E-05	7.73E-05	lncRNA	AL606537.1	NA	NA
ENSG00000272234.1	29.27857847	-4.753367359	0.579497479	-8.202567792	2.35E-16	6.45E-15	lncRNA	AC008945.1	NA	NA
ENSG00000272320.1	6.382255985	-2.328176083	0.961524813	-2.421337496	0.015463513	0.048038813	lncRNA	AL445309.1	NA	NA
ENSG00000272501.1	3.819228004	-3.439637964	1.40266958	-2.452208285	0.014198245	0.044629044	lncRNA	AL662844.4	NA	NA
ENSG00000272502.1	6.607477857	-5.494733743	1.341077805	-4.097252018	4.18E-05	0.000271409	lncRNA	AC104958.2	NA	NA
ENSG00000273084.1	10.04709257	-2.2694826	0.780822021	-2.906529963	0.003654619	0.014106408	lncRNA	AC092171.5	NA	NA
ENSG00000273218.1	4.823097772	-3.278500585	1.305067267	-2.512131496	0.012000436	0.038784982	lncRNA	AC005776.2	NA	NA
ENSG00000273243.1	5.115257825	-2.897770262	1.048874485	-2.762742638	0.005731794	0.020752099	lncRNA	Z82243.1	NA	NA
ENSG00000273387.1	20.99841411	-2.052084801	0.501197471	-4.094363838	4.23E-05	0.000274716	lncRNA	AC005005.3	NA	NA
ENSG00000274021.1	39.79305257	-5.164485955	0.567012644	-9.108237732	8.37E-20	2.89E-18	lncRNA	AC024909.1	NA	NA
ENSG00000274092.1	2.134748516	-4.366224556	1.699974943	-2.568405243	0.010216764	0.033935256	lncRNA	AC106739.1	NA	NA
ENSG00000274849.1	2.070407126	-4.578197155	1.653460236	-2.768858335	0.005625309	0.0204033	lncRNA	AC023043.3	NA	NA
ENSG00000274895.1	8.41027013	-7.076017135	1.355143738	-5.221598963	1.77E-07	1.82E-06	lncRNA	AC011700.1	NA	NA
ENSG00000274979.1	2.805286606	-5.489766454	1.567656877	-3.501892879	0.000461965	0.002305877	lncRNA	AC020656.2	NA	NA
ENSG00000275638.1	4.604888698	-3.394539595	1.215918261	-2.791749827	0.005242387	0.01923413	lncRNA	AC011939.3	NA	NA
ENSG00000276980.1	13.56357998	-6.792517962	1.265956134	-5.365523954	8.07E-08	8.70E-07	lncRNA	AC008760.2	NA	NA
ENSG00000278722.1	2.391351641	-5.187382855	1.608336264	-3.225309887	0.001258364	0.005587617	lncRNA	AL445288.1	NA	NA
ENSG00000278981.1	5.154706644	-4.374740619	1.300890389	-3.362881804	0.000771334	0.003627136	lncRNA	AC079298.1	NA	NA
ENSG00000281131.1	6.759432464	-2.185629378	0.833142305	-2.623356615	0.008706809	0.029637865	lncRNA	SCHLAP1	HGNC:48603	48603
ENSG00000282381.1	3.792581575	-4.921795421	1.464613696	-3.360473437	0.00077809	0.003653088	lncRNA	AC104073.4	NA	NA
ENSG00000284735.1	4.982274012	-4.076559519	1.303551968	-3.127270426	0.001764376	0.007452376	lncRNA	AL139424.3	NA	NA
ENSG00000285094.1	4.524190529	-4.086561529	1.322664482	-3.089643356	0.00200397	0.00833598	lncRNA	LINC01488	HGNC:51144	51144
ENSG00000285561.1	9.456359401	-2.091294719	0.786780783	-2.658039906	0.007859659	0.027141682	lncRNA	AP001804.1	NA	NA
ENSG00000285658.1	3.631190682	-4.243235899	1.496739653	-2.834985958	0.00458277	0.017098238	lncRNA	AC127035.1	NA	NA
ENSG00000285879.1	5.302652222	-2.915240235	1.111452146	-2.622911156	0.0087182	0.029665349	lncRNA	AC018628.2	NA	NA
ENSG00000286163.1	3.025423205	-5.598531325	1.547984468	-3.616658591	0.000298431	0.001563327	lncRNA	AC002377.1	NA	NA
ENSG00000286195.1	2.45307821	-4.131814705	1.568832948	-2.63368685	0.008446335	0.028837995	lncRNA	AC007666.2	NA	NA
ENSG00000286230.1	2.416435576	-4.785010437	1.570176168	-3.047435399	0.002308031	0.009463765	lncRNA	AC010327.7	NA	NA
ENSG00000286430.1	8.327202068	-3.11171095	0.925310541	-3.362882852	0.000771331	0.003627136	lncRNA	AC020558.6	NA	NA
ENSG00000286480.1	3.216511972	-4.404867928	1.486943776	-2.962363473	0.003052872	0.012040515	lncRNA	AC009501.2	NA	NA
ENSG00000286708.1	5.917243184	-2.704050123	1.024909218	-2.638331352	0.008331513	0.028518004	lncRNA	AP003783.1	NA	NA
ENSG00000286746.1	18.65255316	-2.087647477	0.493916756	-4.226719288	2.37E-05	0.000162318	lncRNA	AL590807.1	NA	NA
ENSG00000287011.1	5.442378579	-3.043015	0.963931753	-3.156878056	0.00159468	0.006853982	lncRNA	AC003077.1	NA	NA
ENSG00000287061.1	6.232327059	-2.115158378	0.797760883	-2.651368878	0.008016623	0.027598785	lncRNA	AC124248.2	NA	NA
ENSG00000287064.1	9.390645897	-7.08491232	2.482303643	-2.854168281	0.004314967	0.016259959	lncRNA	AL606500.1	NA	NA
ENSG00000287237.1	5.918936307	-3.486766798	1.045736785	-3.334268096	0.000855242	0.003975095	lncRNA	AC073655.3	NA	NA
ENSG00000287242.1	23.66677812	-3.137394987	0.474446315	-6.61275025	3.77E-11	6.26E-10	lncRNA	AC073593.2	NA	NA
ENSG00000287279.1	1.827359952	-4.701484649	1.692217371	-2.778298302	0.005464443	0.019913267	lncRNA	AL121932.2	NA	NA
ENSG00000287320.1	11.52033989	-2.212101297	0.678414465	-3.260692999	0.001111403	0.005007539	lncRNA	AC110790.1	NA	NA
ENSG00000287387.1	39.1522373	-2.362406723	0.368317289	-6.414053296	1.42E-10	2.20E-09	lncRNA	AC010883.3	NA	NA
ENSG00000287896.1	4.231562808	-3.208890114	1.30812889	-2.453038183	0.01416553	0.044564911	lncRNA	AC073548.2	NA	NA
ENSG00000287917.1	4.448626602	-3.122497005	1.14418908	-2.729004376	0.006352586	0.022677605	lncRNA	AP000944.7	NA	NA
ENSG00000287933.1	11.33347251	-2.456327574	0.690947247	-3.555014633	0.000377958	0.00193021	lncRNA	AL357141.1	NA	NA
ENSG00000287962.1	3.694948426	-3.35809939	1.383727011	-2.426851079	0.015230506	0.047469766	lncRNA	AC116534.1	NA	NA
