# Supplementary material for: Identification of differentially expressed mRNA/lncRNA modules in acutely regorafenib-treated sorafenib-resistant Huh7 hepatocellular carcinoma cells
Source: PLoS One. 2024 Apr 11;19(4):e0301663. doi: 10.1371/journal.pone.0301663 (PMC11008899; doi:10.1371/journal.pone.0301663)
Supplement: S8 Table — (CSV) [file pone.0301663.s015.csv]

Additional file 14. All significant up- and downregulated DEmRNAs and DElncRNAs in gene expression analysis.
set	gene_id	padj	gene_type	gene_name	hgnc_id	entrez_id	SR_log2FC	SR_padj	SR+Rego_log2FC	SR+Rego_padj
HH	ENSG00000079112.10	2.31E-11	protein_coding	CDH17	HGNC:1756	1756	2.072115216	1.49E-05	2.961141304	5.52E-11
HH	ENSG00000086991.13	4.58E-09	protein_coding	NOX4	HGNC:7891	7891	5.068771658	0.000779901	6.867258579	1.28E-06
HH	ENSG00000101265.16	3.65E-28	protein_coding	RASSF2	HGNC:9883	9883	2.609832018	3.97E-14	3.467956645	3.02E-25
HH	ENSG00000101333.18	1.63E-38	protein_coding	PLCB4	HGNC:9059	9059	4.740970718	7.81E-05	7.363599721	7.77E-11
HH	ENSG00000102452.18	1.86E-06	protein_coding	NALCN	HGNC:19082	19082	4.338695244	0.010238576	6.577310173	1.59E-05
HH	ENSG00000109452.12	3.64E-20	protein_coding	INPP4B	HGNC:6075	6075	4.977790703	0.000696582	8.024956522	2.28E-09
HH	ENSG00000111962.8	5.95E-09	protein_coding	UST	HGNC:17223	17223	3.749918184	0.019819369	6.076074272	2.41E-05
HH	ENSG00000117020.19	2.43E-23	protein_coding	AKT3	HGNC:393	393	2.588409308	6.53E-06	4.358900793	1.64E-16
HH	ENSG00000127920.6	3.72E-12	protein_coding	GNG11	HGNC:4403	4403	2.54731948	3.86E-05	3.733672449	1.23E-10
HH	ENSG00000132965.10	3.08E-05	protein_coding	ALOX5AP	HGNC:436	436	3.758932774	0.044798479	6.327261786	8.93E-05
HH	ENSG00000139508.15	1.72E-10	protein_coding	SLC46A3	HGNC:27501	27501	2.520403551	0.000768076	3.918176479	1.23E-08
HH	ENSG00000144810.16	1.92E-16	protein_coding	COL8A1	HGNC:2215	2215	2.971332545	0.008769439	5.550296209	2.62E-08
HH	ENSG00000154822.18	2.03E-08	protein_coding	PLCL2	HGNC:9064	9064	3.732857139	0.006217196	5.326172035	2.67E-05
HH	ENSG00000165617.15	1.41E-07	protein_coding	DACT1	HGNC:17748	17748	3.952306786	0.023304639	6.807906877	6.69E-06
HH	ENSG00000165996.14	6.93E-10	protein_coding	HACD1	HGNC:9639	9639	2.957135196	0.003093226	4.568862637	5.67E-07
HH	ENSG00000168685.15	4.22E-16	protein_coding	IL7R	HGNC:6024	6024	3.48002638	6.41E-07	4.49912311	2.51E-11
HH	ENSG00000172348.15	1.19E-08	protein_coding	RCAN2	HGNC:3041	3041	2.965969975	0.003611784	4.466723086	1.81E-06
HH	ENSG00000185904.12	8.51E-08	lncRNA	LINC00839	HGNC:28269	28269	4.40468216	0.004461713	6.038007155	3.17E-05
HH	ENSG00000211448.13	1.01E-12	protein_coding	DIO2	HGNC:2884	2884	3.682449739	7.42E-05	4.964501022	2.02E-08
HH	ENSG00000228742.11	1.16E-09	lncRNA	LINC02577	HGNC:53749	53749	4.384199325	0.006456235	7.048683839	9.97E-07
HH	ENSG00000233237.8	6.25E-35	lncRNA	LINC00472	HGNC:21380	21380	2.998868044	1.92E-18	3.7456911	4.22E-29
HH	ENSG00000240583.14	4.87E-06	protein_coding	AQP1	HGNC:633	633	4.348461958	0.011174441	6.549691051	2.35E-05
set	gene_id	padj	gene_type	gene_name	hgnc_id	entrez_id	SR_log2FC	SR_padj	SR+Rego_log2FC	SR+Rego_padj
HL	ENSG00000005884.18	3.17E-90	protein_coding	ITGA3	HGNC:6139	6139	4.051040143	8.54E-77	2.531201596	2.38E-28
HL	ENSG00000008441.18	5.57E-33	protein_coding	NFIX	HGNC:7788	7788	2.355175438	1.68E-31	1.165370924	1.60E-07
HL	ENSG00000011422.12	4.59E-09	protein_coding	PLAUR	HGNC:9053	9053	2.909226244	1.32E-08	1.752527529	0.002186266
HL	ENSG00000011638.11	2.93E-17	protein_coding	TMEM159	HGNC:30136	30136	3.303869297	6.34E-16	2.316620119	9.89E-08
HL	ENSG00000020181.18	8.22E-172	protein_coding	ADGRA2	HGNC:17849	17849	5.35907971	1.73E-121	3.991104774	1.63E-65
HL	ENSG00000024422.12	3.40E-92	protein_coding	EHD2	HGNC:3243	3243	3.628960886	3.00E-82	1.744393465	8.54E-18
HL	ENSG00000041982.16	3.35E-118	protein_coding	TNC	HGNC:5318	5318	7.715171799	1.65E-29	6.509443275	5.91E-21
HL	ENSG00000063660.9	1.11E-15	protein_coding	GPC1	HGNC:4449	4449	4.942821421	9.66E-20	3.206818486	1.50E-08
HL	ENSG00000065923.10	4.56E-48	protein_coding	SLC9A7	HGNC:17123	17123	2.633470089	1.00E-45	1.770465718	1.32E-19
HL	ENSG00000069667.16	1.26E-07	protein_coding	RORA	HGNC:10258	10258	2.79715549	1.69E-07	1.683330102	0.004988397
HL	ENSG00000070371.16	6.07E-49	protein_coding	CLTCL1	HGNC:2093	2093	2.408194053	6.29E-42	0.809383699	8.78E-05
HL	ENSG00000071967.12	4.90E-104	protein_coding	CYBRD1	HGNC:20797	20797	4.335201773	2.47E-81	3.400589535	1.65E-48
HL	ENSG00000072195.15	1.73E-20	protein_coding	SPEG	HGNC:16901	16901	3.865746621	1.22E-16	2.397492794	2.38E-06
HL	ENSG00000074047.22	7.34E-67	protein_coding	GLI2	HGNC:4318	4318	6.900078974	6.26E-23	5.782891258	4.61E-16
HL	ENSG00000074181.9	4.37E-59	protein_coding	NOTCH3	HGNC:7883	7883	2.438068217	1.48E-50	0.780462865	3.40E-05
HL	ENSG00000074416.14	6.91E-20	protein_coding	MGLL	HGNC:17038	17038	2.44374747	4.81E-17	0.720947947	0.048469657
HL	ENSG00000076716.9	2.17E-43	protein_coding	GPC4	HGNC:4452	4452	4.704961	1.49E-29	3.052391986	5.37E-12
HL	ENSG00000078018.20	9.04E-37	protein_coding	MAP2	HGNC:6839	6839	4.659418103	6.53E-24	3.111424741	2.32E-10
HL	ENSG00000081052.13	2.18E-142	protein_coding	COL4A4	HGNC:2206	2206	5.269720117	1.78E-79	4.347948501	5.43E-53
HL	ENSG00000087245.13	1.97E-95	protein_coding	MMP2	HGNC:7166	7166	10.55534247	2.52E-17	8.633199546	1.11E-11
HL	ENSG00000102359.9	6.32E-35	protein_coding	SRPX2	HGNC:30668	30668	2.743296826	2.31E-29	0.940478805	0.001150779
HL	ENSG00000104368.19	9.58E-49	protein_coding	PLAT	HGNC:9051	9051	5.408620412	1.03E-25	4.368981287	1.55E-16
HL	ENSG00000104415.14	1.12E-09	protein_coding	CCN4	HGNC:12769	12769	5.669058362	5.35E-06	4.189831779	0.001477297
HL	ENSG00000104881.16	2.88E-19	protein_coding	PPP1R13L	HGNC:18838	18838	2.581689574	3.52E-17	0.9914631	0.00645715
HL	ENSG00000108691.9	7.86E-20	protein_coding	CCL2	HGNC:10618	10618	5.078892658	6.75E-13	4.158829411	1.21E-08
HL	ENSG00000108821.14	4.31E-71	protein_coding	COL1A1	HGNC:2197	2197	3.422361825	3.74E-63	2.307026804	3.48E-27
HL	ENSG00000108854.16	4.62E-30	protein_coding	SMURF2	HGNC:16809	16809	2.081196251	1.34E-30	1.279360137	3.03E-11
HL	ENSG00000111186.13	2.49E-24	protein_coding	WNT5B	HGNC:16265	16265	8.443760768	1.00E-10	6.82976152	3.94E-07
HL	ENSG00000111674.9	4.41E-66	protein_coding	ENO2	HGNC:3353	3353	3.296731435	3.84E-54	1.32937297	3.08E-08
HL	ENSG00000111696.12	6.73E-93	protein_coding	NT5DC3	HGNC:30826	30826	2.965231488	8.22E-89	1.949553511	2.29E-36
HL	ENSG00000111799.22	1.41E-233	protein_coding	COL12A1	HGNC:2188	2188	2.83000492	9.15E-245	2.027284955	5.49E-122
HL	ENSG00000111913.20	1.58E-20	protein_coding	RIPOR2	HGNC:13872	13872	4.528520679	1.84E-14	3.478417251	1.77E-08
HL	ENSG00000113070.8	9.65E-08	protein_coding	HBEGF	HGNC:3059	3059	2.348888958	6.23E-08	1.217554479	0.014479182
HL	ENSG00000113083.15	2.19E-109	protein_coding	LOX	HGNC:6664	6664	2.546586488	7.10E-95	0.808941629	3.41E-09
HL	ENSG00000113739.11	5.29E-68	protein_coding	STC2	HGNC:11374	11374	2.830037496	9.20E-64	1.621660619	1.26E-19
HL	ENSG00000115461.5	1.13E-29	protein_coding	IGFBP5	HGNC:5474	5474	3.504925302	1.01E-24	2.117266806	1.16E-08
HL	ENSG00000117394.24	6.70E-72	protein_coding	SLC2A1	HGNC:11005	11005	2.051942722	6.35E-58	0.418509822	0.007290894
HL	ENSG00000117525.14	8.34E-37	protein_coding	F3	HGNC:3541	3541	2.902339502	1.52E-34	1.788474651	1.72E-12
HL	ENSG00000118257.17	9.55E-31	protein_coding	NRP2	HGNC:8005	8005	2.613367201	2.61E-31	1.681741962	1.33E-12
HL	ENSG00000119681.12	5.49E-96	protein_coding	LTBP2	HGNC:6715	6715	5.233359809	1.06E-52	2.618041603	2.77E-12
HL	ENSG00000119900.9	1.96E-212	protein_coding	OGFRL1	HGNC:21378	21378	3.217668117	4.45E-227	2.291220475	3.72E-112
HL	ENSG00000120594.17	8.51E-123	protein_coding	PLXDC2	HGNC:21013	21013	7.347036365	4.28E-41	6.41416623	3.63E-31
HL	ENSG00000122641.11	2.58E-57	protein_coding	INHBA	HGNC:6066	6066	4.638522294	2.04E-38	3.56236693	5.17E-22
HL	ENSG00000123095.6	1.50E-27	protein_coding	BHLHE41	HGNC:16617	16617	3.570359219	1.08E-23	1.926465433	9.36E-07
HL	ENSG00000125144.14	1.69E-07	protein_coding	MT1G	HGNC:7399	7399	4.134121043	2.95E-06	2.639654463	0.006942489
HL	ENSG00000125148.7	4.96E-39	protein_coding	MT2A	HGNC:7406	7406	2.655054171	7.00E-35	1.215489188	5.02E-07
HL	ENSG00000128342.5	2.30E-42	protein_coding	LIF	HGNC:6596	6596	2.666752202	3.33E-42	1.824631477	4.99E-19
HL	ENSG00000128510.12	1.40E-148	protein_coding	CPA4	HGNC:15740	15740	10.01690695	7.39E-16	8.631660205	7.59E-12
HL	ENSG00000128567.17	9.16E-77	protein_coding	PODXL	HGNC:9171	9171	3.635573032	3.82E-64	1.976388104	1.35E-17
HL	ENSG00000128965.13	9.96E-17	protein_coding	CHAC1	HGNC:28680	28680	2.475540356	1.71E-16	1.347401477	5.15E-05
HL	ENSG00000129038.16	2.40E-168	protein_coding	LOXL1	HGNC:6665	6665	7.053720125	1.32E-60	5.898560048	4.86E-42
HL	ENSG00000130707.18	3.52E-75	protein_coding	ASS1	HGNC:758	758	3.821086977	1.64E-67	2.721047332	7.42E-33
HL	ENSG00000132334.17	7.18E-31	protein_coding	PTPRE	HGNC:9669	9669	5.40607266	1.08E-17	4.527432393	2.55E-12
HL	ENSG00000132530.17	8.99E-08	protein_coding	XAF1	HGNC:30932	30932	6.596971808	6.19E-06	4.231327598	0.009741907
HL	ENSG00000132821.12	4.76E-31	protein_coding	VSTM2L	HGNC:16096	16096	8.628229368	1.90E-11	7.287471616	3.04E-08
HL	ENSG00000134013.16	1.79E-63	protein_coding	LOXL2	HGNC:6666	6666	3.202727218	4.59E-59	2.088026459	8.46E-24
HL	ENSG00000134369.15	1.74E-87	protein_coding	NAV1	HGNC:15989	15989	5.126609867	3.36E-58	4.040779444	2.57E-35
HL	ENSG00000135480.16	1.53E-16	protein_coding	KRT7	HGNC:6445	6445	6.057040037	2.23E-07	5.021347745	3.24E-05
HL	ENSG00000135636.14	4.38E-11	protein_coding	DYSF	HGNC:3097	3097	2.420058573	2.71E-11	1.588527438	5.44E-05
HL	ENSG00000135842.17	1.56E-43	protein_coding	NIBAN1	HGNC:16784	16784	5.605802827	2.80E-24	4.616784216	2.71E-16
HL	ENSG00000136010.14	2.16E-68	protein_coding	ALDH1L2	HGNC:26777	26777	3.492767825	2.57E-59	2.322417871	8.75E-25
HL	ENSG00000137801.11	2.69E-161	protein_coding	THBS1	HGNC:11785	11785	2.147546824	2.89E-160	0.945308187	2.08E-30
HL	ENSG00000137809.17	1.80E-83	protein_coding	ITGA11	HGNC:6136	6136	5.136744171	4.34E-46	2.796700592	7.76E-13
HL	ENSG00000137831.15	5.43E-74	protein_coding	UACA	HGNC:15947	15947	2.232830878	3.21E-76	1.492108898	6.71E-33
HL	ENSG00000139044.12	1.88E-11	protein_coding	B4GALNT3	HGNC:24137	24137	4.205889197	2.35E-09	2.439470934	0.00192255
HL	ENSG00000140682.19	1.46E-20	protein_coding	TGFB1I1	HGNC:11767	11767	2.835914032	2.80E-20	1.845739424	1.94E-08
HL	ENSG00000145934.16	1.02E-33	protein_coding	TENM2	HGNC:29943	29943	4.870590314	2.39E-21	3.787623413	1.11E-12
HL	ENSG00000145990.11	6.07E-74	protein_coding	GFOD1	HGNC:21096	21096	3.547664172	2.85E-64	2.616659865	1.85E-33
HL	ENSG00000154678.18	4.05E-26	protein_coding	PDE1C	HGNC:8776	8776	8.503065445	5.80E-11	7.075765572	1.10E-07
HL	ENSG00000156113.24	2.72E-54	protein_coding	KCNMA1	HGNC:6284	6284	7.252063552	9.15E-16	6.455937465	1.70E-12
HL	ENSG00000156466.10	5.92E-27	protein_coding	GDF6	HGNC:4221	4221	8.519262289	5.17E-11	6.842755805	3.23E-07
HL	ENSG00000157613.11	1.63E-26	protein_coding	CREB3L1	HGNC:18856	18856	5.354240881	4.95E-15	4.349934205	6.73E-10
HL	ENSG00000158825.6	2.11E-14	protein_coding	CDA	HGNC:1712	1712	7.620811984	2.96E-08	4.835259817	0.001385951
HL	ENSG00000159842.15	9.82E-12	protein_coding	ABR	HGNC:81	81	2.3017638	2.69E-12	1.48522633	2.87E-05
HL	ENSG00000162733.19	3.19E-63	protein_coding	DDR2	HGNC:2731	2731	4.34681615	6.71E-47	3.375030655	2.15E-27
HL	ENSG00000163171.8	1.34E-134	protein_coding	CDC42EP3	HGNC:16943	16943	5.733178184	1.98E-66	5.007775516	4.60E-50
HL	ENSG00000163661.4	5.56E-21	protein_coding	PTX3	HGNC:9692	9692	3.021493738	3.03E-20	2.208669543	1.42E-10
HL	ENSG00000163814.8	2.56E-07	protein_coding	CDCP1	HGNC:24357	24357	6.60904519	8.89E-06	4.088556319	0.015416299
HL	ENSG00000164099.3	3.79E-10	protein_coding	PRSS12	HGNC:9477	9477	2.201131856	5.62E-10	1.050025183	0.011022486
HL	ENSG00000165124.18	4.88E-40	protein_coding	SVEP1	HGNC:15985	15985	2.177801181	5.79E-35	0.756510461	0.000245817
HL	ENSG00000166046.11	2.59E-22	protein_coding	TCP11L2	HGNC:28627	28627	3.060671141	1.10E-20	1.999871877	1.37E-08
HL	ENSG00000166147.14	4.48E-180	protein_coding	FBN1	HGNC:3603	3603	2.839089243	1.10E-173	1.998310024	6.59E-82
HL	ENSG00000166173.11	4.51E-33	protein_coding	LARP6	HGNC:24012	24012	2.365052355	9.70E-32	1.317604625	1.92E-09
HL	ENSG00000166482.12	5.78E-40	protein_coding	MFAP4	HGNC:7035	7035	4.419715799	1.92E-30	2.878783931	1.91E-12
HL	ENSG00000167767.14	0	protein_coding	KRT80	HGNC:27056	27056	7.958107509	4.69E-75	7.226882882	1.13E-61
HL	ENSG00000169031.20	9.98E-112	protein_coding	COL4A3	HGNC:2204	2204	5.608321216	2.16E-57	4.528874592	1.03E-36
HL	ENSG00000169715.15	4.22E-17	protein_coding	MT1E	HGNC:7397	7397	2.46790314	5.96E-17	1.490969253	3.52E-06
HL	ENSG00000170153.11	1.40E-53	protein_coding	RNF150	HGNC:23138	23138	7.631439941	4.26E-12	6.744175496	1.64E-09
HL	ENSG00000170442.12	6.26E-14	protein_coding	KRT86	HGNC:6463	6463	7.583009279	2.25E-08	5.886564912	3.41E-05
HL	ENSG00000171877.21	2.12E-79	protein_coding	FRMD5	HGNC:28214	28214	4.849606136	1.62E-53	4.105620838	1.20E-37
HL	ENSG00000172575.12	2.22E-22	protein_coding	RASGRP1	HGNC:9878	9878	4.539286712	1.17E-25	3.34964528	6.06E-14
HL	ENSG00000172986.13	3.43E-20	protein_coding	GXYLT2	HGNC:33383	33383	2.434265509	1.82E-20	1.589086209	1.38E-08
HL	ENSG00000174791.11	4.37E-12	protein_coding	RIN1	HGNC:18749	18749	2.019178582	3.93E-12	1.034184735	0.001699004
HL	ENSG00000176148.16	4.38E-23	protein_coding	TCP11L1	HGNC:25655	25655	2.467575849	1.20E-22	1.749682318	4.76E-11
HL	ENSG00000176697.20	5.78E-40	protein_coding	BDNF	HGNC:1033	1033	4.634337831	6.89E-28	3.609546289	1.59E-16
HL	ENSG00000176845.13	1.33E-25	protein_coding	METRNL	HGNC:27584	27584	3.455983586	1.18E-20	1.74778624	3.17E-05
HL	ENSG00000176971.4	6.46E-10	protein_coding	FIBIN	HGNC:33747	33747	3.859143215	3.04E-08	1.863194787	0.023422813
HL	ENSG00000178209.16	6.29E-61	protein_coding	PLEC	HGNC:9069	9069	2.1935349	2.39E-59	1.140493398	3.29E-15
HL	ENSG00000178776.5	7.03E-52	protein_coding	C5orf46	HGNC:33768	33768	9.556848749	4.05E-14	8.187786886	1.96E-10
HL	ENSG00000179772.8	9.53E-34	protein_coding	FOXS1	HGNC:3735	3735	5.755117896	1.45E-17	4.450505382	1.81E-10
HL	ENSG00000179820.16	6.09E-36	protein_coding	MYADM	HGNC:7544	7544	2.267014392	5.73E-35	1.141080975	1.27E-08
HL	ENSG00000182389.20	2.72E-41	protein_coding	CACNB4	HGNC:1404	1404	5.085922882	1.96E-26	3.557022962	1.27E-12
HL	ENSG00000182752.10	3.00E-106	protein_coding	PAPPA	HGNC:8602	8602	2.802043606	9.48E-85	0.839141662	4.27E-07
HL	ENSG00000183691.6	4.67E-13	protein_coding	NOG	HGNC:7866	7866	4.205744419	1.06E-10	2.676134261	0.000163191
HL	ENSG00000185585.20	1.77E-124	protein_coding	OLFML2A	HGNC:27270	27270	3.90104654	1.78E-110	2.489288676	1.43E-42
HL	ENSG00000187714.7	5.14E-07	protein_coding	SLC18A3	HGNC:10936	10936	6.542237951	9.29E-06	4.527838445	0.005052662
HL	ENSG00000196526.10	1.16E-72	protein_coding	AFAP1	HGNC:24017	24017	3.49308568	1.60E-59	1.797199805	1.62E-14
HL	ENSG00000198959.12	9.84E-30	protein_coding	TGM2	HGNC:11778	11778	2.459550657	8.54E-30	1.666103136	3.19E-13
HL	ENSG00000205426.10	3.00E-08	protein_coding	KRT81	HGNC:6458	6458	6.691069715	4.42E-06	4.084113357	0.013898694
HL	ENSG00000213859.8	1.89E-17	protein_coding	KCTD11	HGNC:21302	21302	2.593315189	8.32E-17	1.283994992	0.000249331
HL	ENSG00000215218.4	2.95E-15	protein_coding	UBE2QL1	HGNC:37269	37269	4.962746354	3.42E-10	3.535885656	2.59E-05
HL	ENSG00000221968.9	2.95E-39	protein_coding	FADS3	HGNC:3576	3576	2.63889226	3.50E-37	1.459366526	7.98E-11
HL	ENSG00000272620.2	3.52E-41	lncRNA	AFAP1-AS1	HGNC:28141	28141	3.29196347	6.09E-36	1.56494205	8.33E-08
HL	ENSG00000256040.2	6.79E-27	lncRNA	PAPPA-AS1	HGNC:35152	35152	3.519268478	5.74E-23	1.940162857	8.03E-07
HL	ENSG00000278621.1	7.13E-15	lncRNA	AC037198.2	#N/A	#N/A	2.358299618	1.88E-14	0.998036497	0.005009925
HL	ENSG00000232220.2	1.77E-17	lncRNA	AC008440.1	#N/A	#N/A	2.588494788	3.06E-16	1.229420266	0.000704035
HL	ENSG00000236213.2	9.50E-23	lncRNA	AC006369.1	#N/A	#N/A	7.343170103	2.28E-08	6.138041949	5.58E-06
HL	ENSG00000224259.7	1.15E-21	lncRNA	LINC01133	HGNC:49447	49447	6.104778759	1.73E-10	4.911407671	6.68E-07
HL	ENSG00000236432.8	1.28E-31	lncRNA	MFF-DT	HGNC:41067	41067	3.256798907	6.25E-28	2.309125937	1.81E-13
HL	ENSG00000245573.9	4.83E-13	lncRNA	BDNF-AS	HGNC:20608	20608	3.064288984	9.44E-13	2.181384998	1.78E-06
HL	ENSG00000277801.1	3.72E-14	lncRNA	AL138478.1	#N/A	#N/A	2.304990576	4.45E-14	1.452915034	1.28E-05
HL	ENSG00000259207.9	5.16E-114	protein_coding	ITGB3	HGNC:6156	6156	8.229828057	9.26E-21	6.548513078	3.34E-13
HL	ENSG00000232295.7	6.90E-56	lncRNA	AL589935.1	#N/A	#N/A	3.123693519	2.55E-54	2.289446713	3.86E-28
HL	ENSG00000285577.1	1.83E-14	lncRNA	AC019127.1	#N/A	#N/A	3.239787331	2.17E-13	2.412950751	2.28E-07
HL	ENSG00000251432.7	2.04E-53	lncRNA	LINC02615	HGNC:53402	53402	3.252584476	1.09E-47	2.489991713	7.00E-27
HL	ENSG00000279713.1	2.78E-11	TEC	AC080038.3	#N/A	#N/A	4.329314402	1.59E-09	2.520470655	0.001559725
HL	ENSG00000236333.4	8.48E-50	lncRNA	TRHDE-AS1	HGNC:27471	27471	6.122980954	4.95E-21	5.388659583	3.35E-16
set	gene_id	padj	gene_type	gene_name	hgnc_id	entrez_id	SR_log2FC	SR_padj	SR+Rego_log2FC	SR+Rego_padj
LH	ENSG00000000971.16	3.35E-53	protein_coding	CFH	HGNC:4883	4883	-2.48578297	1.34E-48	-1.475642126	3.90E-20
LH	ENSG00000005108.16	7.35E-24	protein_coding	THSD7A	HGNC:22207	22207	-4.093974001	2.93E-16	-2.573337756	1.74E-10
LH	ENSG00000035499.13	7.75E-20	protein_coding	DEPDC1B	HGNC:24902	24902	-2.163446206	6.85E-20	-0.853903516	0.000168661
LH	ENSG00000052802.13	1.10E-63	protein_coding	MSMO1	HGNC:10545	10545	-2.486717017	5.05E-61	-1.335369489	1.27E-20
LH	ENSG00000067064.12	2.62E-49	protein_coding	IDI1	HGNC:5387	5387	-2.117829146	8.29E-46	-1.220835306	7.94E-18
LH	ENSG00000077063.11	1.86E-10	protein_coding	CTTNBP2	HGNC:15679	15679	-3.508145716	2.04E-09	-1.958958195	0.000189303
LH	ENSG00000079459.13	7.74E-44	protein_coding	FDFT1	HGNC:3629	3629	-2.152947174	4.59E-39	-1.384907836	1.71E-18
LH	ENSG00000081803.16	7.21E-13	protein_coding	CADPS2	HGNC:16018	16018	-2.274207086	8.75E-13	-1.057576449	0.000512765
LH	ENSG00000084674.15	0	protein_coding	APOB	HGNC:603	603	-9.567193028	8.42E-285	-8.726444982	0
LH	ENSG00000096060.15	1.03E-16	protein_coding	FKBP5	HGNC:3721	3721	-2.77837505	2.20E-16	-1.036821946	0.000853319
LH	ENSG00000100473.18	2.03E-87	protein_coding	COCH	HGNC:2180	2180	-2.42340642	4.54E-75	-1.611747946	7.26E-38
LH	ENSG00000102743.15	4.23E-19	protein_coding	SLC25A15	HGNC:10985	10985	-2.077292401	1.57E-17	-1.344981719	1.59E-08
LH	ENSG00000108960.9	3.49E-97	protein_coding	MMD	HGNC:7153	7153	-3.93732451	3.23E-62	-3.208862238	1.12E-49
LH	ENSG00000109084.14	2.25E-43	protein_coding	TMEM97	HGNC:28106	28106	-2.934100848	2.31E-37	-1.748192973	6.61E-17
LH	ENSG00000111052.8	5.82E-62	protein_coding	LIN7A	HGNC:17787	17787	-5.325684226	2.42E-37	-2.122008559	2.96E-17
LH	ENSG00000112118.20	1.46E-33	protein_coding	MCM3	HGNC:6945	6945	-2.427168891	8.04E-31	-1.476879422	2.55E-13
LH	ENSG00000112972.15	5.10E-150	protein_coding	HMGCS1	HGNC:5007	5007	-3.175189789	2.93E-118	-2.181531137	1.94E-67
LH	ENSG00000113161.17	9.32E-65	protein_coding	HMGCR	HGNC:5006	5006	-2.123416911	1.30E-63	-1.135211394	2.42E-20
LH	ENSG00000115738.10	3.55E-60	protein_coding	ID2	HGNC:5361	5361	-2.836736856	1.80E-48	-2.025609602	1.38E-28
LH	ENSG00000116133.13	6.84E-233	protein_coding	DHCR24	HGNC:2859	2859	-2.680904435	2.08E-201	-1.735599482	1.63E-96
LH	ENSG00000116678.20	9.65E-18	protein_coding	LEPR	HGNC:6554	6554	-2.32147999	3.37E-16	-1.424104785	1.55E-07
LH	ENSG00000120437.9	1.77E-49	protein_coding	ACAT2	HGNC:94	94	-2.299715261	9.17E-44	-1.434608676	5.11E-20
LH	ENSG00000123983.15	4.67E-122	protein_coding	ACSL3	HGNC:3570	3570	-2.582309781	7.32E-100	-1.83680676	6.19E-57
LH	ENSG00000124882.4	1.17E-21	protein_coding	EREG	HGNC:3443	3443	-2.870533595	2.13E-20	-1.470192689	2.96E-07
LH	ENSG00000125968.9	2.34E-166	protein_coding	ID1	HGNC:5360	5360	-3.507372637	1.23E-116	-2.758572257	1.30E-84
LH	ENSG00000129514.8	5.22E-52	protein_coding	FOXA1	HGNC:5021	5021	-4.865100588	4.49E-29	-3.031702983	6.01E-22
LH	ENSG00000130881.14	2.76E-31	protein_coding	LRP3	HGNC:6695	6695	-2.907149149	7.45E-25	-1.973613619	2.35E-14
LH	ENSG00000133863.9	7.46E-59	protein_coding	TEX15	HGNC:11738	11738	-4.094429607	1.82E-40	-2.604812439	3.44E-25
LH	ENSG00000134323.12	1.09E-64	protein_coding	MYCN	HGNC:7559	7559	-6.394937067	7.29E-29	-2.388806469	1.82E-18
LH	ENSG00000135821.19	2.07E-45	protein_coding	GLUL	HGNC:4341	4341	-2.150806058	6.67E-44	-1.040630205	1.08E-12
LH	ENSG00000136040.9	9.55E-31	protein_coding	PLXNC1	HGNC:9106	9106	-5.027152078	1.18E-24	-3.646747933	2.90E-16
LH	ENSG00000136237.19	4.91E-58	protein_coding	RAPGEF5	HGNC:16862	16862	-4.025500898	7.72E-40	-2.325498817	1.46E-22
LH	ENSG00000138413.14	1.15E-25	protein_coding	IDH1	HGNC:5382	5382	-2.114348346	7.49E-25	-1.156937632	6.31E-09
LH	ENSG00000138449.11	9.49E-99	protein_coding	SLC40A1	HGNC:10909	10909	-3.675316125	7.93E-66	-2.947227255	1.94E-50
LH	ENSG00000138778.13	3.60E-37	protein_coding	CENPE	HGNC:1856	1856	-2.480737785	4.43E-36	-1.290898933	8.98E-12
LH	ENSG00000139292.13	1.48E-21	protein_coding	LGR5	HGNC:4504	4504	-5.616447498	3.51E-11	-2.228697604	9.01E-07
LH	ENSG00000139354.11	1.24E-30	protein_coding	GAS2L3	HGNC:27475	27475	-2.269153383	4.50E-29	-1.203589023	3.54E-10
LH	ENSG00000139737.22	2.00E-14	protein_coding	SLAIN1	HGNC:26387	26387	-4.875699518	1.14E-09	-1.822645256	0.000318209
LH	ENSG00000140465.14	9.49E-18	protein_coding	CYP1A1	HGNC:2595	2595	-8.020408099	3.00E-09	-2.767540437	7.77E-06
LH	ENSG00000143158.11	1.05E-21	protein_coding	MPC2	HGNC:24515	24515	-2.643185912	2.26E-20	-1.477198887	4.36E-08
LH	ENSG00000145242.14	5.76E-15	protein_coding	EPHA5	HGNC:3389	3389	-2.564759989	7.39E-16	-0.923092074	0.003527805
LH	ENSG00000147041.12	1.25E-26	protein_coding	SYTL5	HGNC:15589	15589	-2.330883603	2.24E-24	-1.358524075	3.22E-10
LH	ENSG00000147155.11	1.23E-27	protein_coding	EBP	HGNC:3133	3133	-2.79851565	5.13E-25	-1.604464369	1.78E-10
LH	ENSG00000151090.20	5.29E-19	protein_coding	THRB	HGNC:11799	11799	-2.966345401	1.43E-17	-1.427086675	4.90E-06
LH	ENSG00000154639.19	5.58E-14	protein_coding	CXADR	HGNC:2559	2559	-2.101210226	9.65E-14	-1.135229245	3.71E-05
LH	ENSG00000156869.14	4.40E-13	protein_coding	FRRS1	HGNC:27622	27622	-2.004514151	4.11E-13	-1.095717438	6.90E-05
LH	ENSG00000160588.10	2.31E-24	protein_coding	MPZL3	HGNC:27279	27279	-3.722256589	1.21E-19	-1.657802944	2.71E-07
LH	ENSG00000162817.7	8.23E-15	protein_coding	C1orf115	HGNC:25873	25873	-4.457167859	3.36E-10	-2.350633344	5.99E-06
LH	ENSG00000163581.14	1.34E-06	protein_coding	SLC2A2	HGNC:11006	11006	-6.565615231	1.50E-05	-2.382260895	0.019220246
LH	ENSG00000163694.15	3.39E-15	protein_coding	RBM47	HGNC:30358	30358	-3.053836413	4.70E-13	-1.941878067	5.87E-07
LH	ENSG00000164211.13	1.55E-29	protein_coding	STARD4	HGNC:18058	18058	-2.777630288	5.33E-27	-1.436633953	8.72E-10
LH	ENSG00000164266.11	5.11E-12	protein_coding	SPINK1	HGNC:11244	11244	-2.981236879	1.06E-10	-1.662136904	6.42E-05
LH	ENSG00000165029.17	2.26E-125	protein_coding	ABCA1	HGNC:29	29	-2.847910246	4.49E-103	-1.986527739	2.19E-57
LH	ENSG00000170412.18	1.06E-18	protein_coding	GPRC5C	HGNC:13309	13309	-2.681752621	2.52E-17	-1.478982205	5.44E-07
LH	ENSG00000170522.10	2.83E-27	protein_coding	ELOVL6	HGNC:15829	15829	-2.280274985	3.27E-26	-1.201514001	5.20E-09
LH	ENSG00000171444.18	1.74E-13	protein_coding	MCC	HGNC:6935	6935	-2.495596492	6.33E-13	-1.246544029	0.000122388
LH	ENSG00000171560.16	1.95E-221	protein_coding	FGA	HGNC:3661	3661	-4.641880366	9.70E-130	-3.647390333	6.08E-108
LH	ENSG00000171564.12	7.75E-78	protein_coding	FGB	HGNC:3662	3662	-3.642385083	1.41E-52	-2.639230273	1.49E-36
LH	ENSG00000172296.13	1.14E-17	protein_coding	SPTLC3	HGNC:16253	16253	-2.63520168	3.59E-16	-1.460685372	1.07E-06
LH	ENSG00000172572.7	4.33E-48	protein_coding	PDE3A	HGNC:8778	8778	-3.253091147	3.70E-35	-2.35041202	5.35E-23
LH	ENSG00000174371.17	3.47E-09	protein_coding	EXO1	HGNC:3511	3511	-2.684711733	1.05E-09	-0.914137167	0.037283593
LH	ENSG00000181019.13	8.07E-183	protein_coding	NQO1	HGNC:2874	2874	-3.714826582	5.45E-140	-2.216972687	2.43E-71
LH	ENSG00000183598.4	4.43E-74	protein_coding	H3C13	HGNC:25311	25311	-3.537659738	4.78E-64	-1.617303934	1.55E-20
LH	ENSG00000184260.6	1.98E-36	protein_coding	H2AC20	HGNC:4738	4738	-2.36802356	4.86E-38	-0.83124494	4.81E-06
LH	ENSG00000184357.5	1.49E-91	protein_coding	H1-5	HGNC:4719	4719	-2.38240179	2.64E-95	-0.494074658	3.02E-05
LH	ENSG00000184611.12	5.73E-08	protein_coding	KCNH7	HGNC:18863	18863	-2.550293687	6.13E-08	-1.145522195	0.009627608
LH	ENSG00000186193.9	3.13E-31	protein_coding	SAPCD2	HGNC:28055	28055	-2.481822068	3.70E-30	-1.216340998	2.63E-09
LH	ENSG00000186480.13	3.87E-55	protein_coding	INSIG1	HGNC:6083	6083	-3.007000974	1.46E-43	-2.145274873	2.97E-26
LH	ENSG00000187546.14	1.61E-31	protein_coding	AGMO	HGNC:33784	33784	-5.215486487	1.07E-17	-2.333244923	1.85E-10
LH	ENSG00000188486.3	3.61E-34	protein_coding	H2AX	HGNC:4739	4739	-2.004656464	6.18E-34	-0.984016231	9.14E-10
LH	ENSG00000196172.9	2.83E-09	protein_coding	ZNF681	HGNC:26457	26457	-2.735797497	2.03E-09	-0.926294	0.031925647
LH	ENSG00000196418.12	3.19E-40	protein_coding	ZNF124	HGNC:12907	12907	-2.561143484	2.33E-36	-1.477472249	7.27E-15
LH	ENSG00000196747.4	5.96E-19	protein_coding	H2AC13	HGNC:4725	4725	-2.044190438	1.33E-19	-0.552715928	0.018862814
LH	ENSG00000196787.3	4.48E-64	protein_coding	H2AC11	HGNC:4737	4737	-2.098690719	6.43E-62	-0.289200821	0.035006697
LH	ENSG00000197299.13	5.57E-13	protein_coding	BLM	HGNC:1058	1058	-2.160033346	1.16E-13	-0.831124129	0.004672047
LH	ENSG00000198780.12	8.37E-14	protein_coding	FAM169A	HGNC:29138	29138	-2.745210983	4.55E-13	-1.473854497	3.26E-05
LH	ENSG00000202337.1	2.08E-11	snRNA	RNU6-8	HGNC:34285	34285	-3.633177756	6.18E-10	-1.404901032	0.002981262
LH	ENSG00000215146.5	2.14E-09	transcribed_unprocessed_pseudogene	BX322639.1	#N/A	#N/A	-2.254902395	2.69E-09	-1.247740225	0.000770368
LH	ENSG00000231864.2	4.87E-10	lncRNA	AL807752.3	#N/A	#N/A	-2.701244117	3.54E-10	-1.204164327	0.003313067
LH	ENSG00000237988.5	4.31E-17	protein_coding	OR2I1P	HGNC:8258	8258	-2.29171669	2.26E-16	-1.219720914	4.44E-06
LH	ENSG00000250846.6	1.53E-07	lncRNA	EPHA5-AS1	HGNC:50602	50602	-3.151447434	3.46E-07	-1.433882578	0.009078361
LH	ENSG00000258525.2	5.09E-53	lncRNA	AL049830.3	#N/A	#N/A	-2.49196883	1.70E-45	-1.603814617	2.19E-22
LH	ENSG00000274997.2	7.09E-39	protein_coding	H2AC12	HGNC:13671	13671	-2.452513801	2.09E-38	-0.534047875	0.003957157
LH	ENSG00000275126.2	7.22E-36	protein_coding	H4C13	HGNC:4791	4791	-3.120928403	1.91E-34	-1.016937378	6.42E-06
LH	ENSG00000275379.2	1.22E-25	protein_coding	H3C11	HGNC:4771	4771	-2.103219105	3.38E-26	-0.491864737	0.01865353
LH	ENSG00000275714.2	8.87E-31	protein_coding	H3C1	HGNC:4766	4766	-2.576297844	2.59E-30	-0.604711527	0.005289043
LH	ENSG00000276410.4	6.70E-14	protein_coding	H2BC3	HGNC:4751	4751	-2.493438495	3.62E-14	-0.711906516	0.027675656
LH	ENSG00000277157.2	2.82E-49	protein_coding	H4C4	HGNC:4782	4782	-2.053511209	7.41E-49	-0.38844463	0.007673823
LH	ENSG00000278463.2	2.20E-43	protein_coding	H2AC4	HGNC:4734	4734	-2.965888915	1.58E-41	-0.745605602	0.000150534
LH	ENSG00000278637.2	4.68E-09	protein_coding	H4C1	HGNC:4781	4781	-2.134787934	1.86E-09	-0.719167069	0.045282881
LH	ENSG00000281344.1	1.67E-63	lncRNA	HELLPAR	HGNC:43984	43984	-2.372881737	3.69E-57	-1.50811338	5.02E-26
LH	ENSG00000285600.1	8.54E-13	lncRNA	AC023593.1	#N/A	#N/A	-2.074786861	1.56E-12	-1.101782696	0.000105108
LH	ENSG00000286522.2	5.13E-114	protein_coding	H3C2	HGNC:4776	4776	-2.492877865	1.23E-116	-0.513616415	1.75E-06
LH	ENSG00000287080.2	5.08E-68	protein_coding	H3C3	HGNC:4768	4768	-2.46587081	2.09E-70	-0.658390067	1.42E-06
LH	ENSG00000287724.1	7.92E-34	lncRNA	AC096536.3	#N/A	#N/A	-2.657624405	8.70E-29	-1.691983101	2.17E-14
set	gene_id	padj	gene_type	gene_name	hgnc_id	entrez_id	SR_log2FC	SR_padj	SR+Rego_log2FC	SR+Rego_padj
LL	ENSG00000003137.9	2.85E-26	protein_coding	CYP26B1	HGNC:20581	20581	-2.466385364	3.48E-12	-3.809410691	5.45E-19
LL	ENSG00000005421.9	1.50E-08	protein_coding	PON1	HGNC:9204	9204	-2.919243238	0.001692257	-6.89182141	3.24E-06
LL	ENSG00000073060.17	8.46E-104	protein_coding	SCARB1	HGNC:1664	1664	-2.632347597	5.31E-45	-4.215897217	2.38E-68
LL	ENSG00000073849.16	4.65E-147	protein_coding	ST6GAL1	HGNC:10860	10860	-3.519931858	7.33E-66	-5.460589982	4.03E-70
LL	ENSG00000073910.23	8.23E-60	protein_coding	FRY	HGNC:20367	20367	-2.54176215	2.86E-31	-3.260915879	5.20E-40
LL	ENSG00000076826.10	6.22E-30	protein_coding	CAMSAP3	HGNC:29307	29307	-2.475870705	4.37E-14	-3.719604096	5.75E-20
LL	ENSG00000077942.19	2.10E-150	protein_coding	FBLN1	HGNC:3600	3600	-2.93232683	1.84E-71	-4.146538395	1.28E-92
LL	ENSG00000101076.17	8.75E-77	protein_coding	HNF4A	HGNC:5024	5024	-2.140892742	2.37E-33	-3.329412855	2.52E-63
LL	ENSG00000101115.13	2.13E-14	protein_coding	SALL4	HGNC:15924	15924	-2.503533003	1.75E-05	-5.841355504	1.31E-06
LL	ENSG00000107742.13	1.03E-10	protein_coding	SPOCK2	HGNC:13564	13564	-2.073403261	0.000813207	-5.083953208	1.13E-06
LL	ENSG00000108924.14	3.39E-25	protein_coding	HLF	HGNC:4977	4977	-3.377580318	2.62E-11	-5.664803251	4.15E-11
LL	ENSG00000115009.13	1.20E-92	protein_coding	CCL20	HGNC:10619	10619	-3.462410548	1.46E-35	-7.644898097	1.28E-17
LL	ENSG00000116017.11	5.22E-168	protein_coding	ARID3A	HGNC:3031	3031	-2.312764225	5.67E-75	-3.503554681	1.18E-123
LL	ENSG00000127241.18	1.11E-69	protein_coding	MASP1	HGNC:6901	6901	-2.43219771	1.67E-27	-4.368961037	3.13E-44
LL	ENSG00000132031.13	6.63E-182	protein_coding	MATN3	HGNC:6909	6909	-3.291821608	9.81E-79	-5.32221406	4.62E-86
LL	ENSG00000135454.14	3.85E-18	protein_coding	B4GALNT1	HGNC:4117	4117	-2.480882905	1.68E-08	-3.944834462	2.43E-12
LL	ENSG00000136048.14	5.63E-47	protein_coding	DRAM1	HGNC:25645	25645	-2.339191409	1.33E-17	-4.514520848	5.70E-31
LL	ENSG00000139178.11	3.71E-29	protein_coding	C1RL	HGNC:21265	21265	-2.034663295	1.25E-12	-3.323701339	7.71E-23
LL	ENSG00000139318.8	4.43E-107	protein_coding	DUSP6	HGNC:3072	3072	-4.102546656	2.88E-50	-5.108387517	2.18E-47
LL	ENSG00000140279.13	1.17E-08	protein_coding	DUOX2	HGNC:13273	13273	-3.147458344	0.001022256	-6.830264987	4.05E-06
LL	ENSG00000141524.17	5.28E-45	protein_coding	TMC6	HGNC:18021	18021	-3.135981966	2.60E-21	-4.577474214	9.67E-26
LL	ENSG00000148400.13	4.27E-43	protein_coding	NOTCH1	HGNC:7881	7881	-2.610443014	2.37E-22	-3.444341819	1.08E-29
LL	ENSG00000151655.19	0	protein_coding	ITIH2	HGNC:6167	6167	-5.924688615	2.81E-208	-7.565172693	1.71E-123
LL	ENSG00000152804.11	8.76E-43	protein_coding	HHEX	HGNC:4901	4901	-2.71442202	2.90E-21	-3.745150144	6.74E-28
LL	ENSG00000161921.17	1.46E-30	protein_coding	CXCL16	HGNC:16642	16642	-3.181696711	1.70E-13	-5.324735799	2.79E-14
LL	ENSG00000162105.20	3.04E-34	protein_coding	SHANK2	HGNC:14295	14295	-2.36189872	1.68E-16	-3.445855075	3.63E-26
LL	ENSG00000164050.13	4.67E-75	protein_coding	PLXNB1	HGNC:9103	9103	-3.041848023	6.34E-38	-3.942296836	6.01E-45
LL	ENSG00000169710.9	0	protein_coding	FASN	HGNC:3594	3594	-2.838601141	9.51E-221	-3.915372132	0
LL	ENSG00000175832.13	4.77E-43	protein_coding	ETV4	HGNC:3493	3493	-2.066467895	4.47E-17	-3.644592432	2.83E-31
LL	ENSG00000184697.7	3.28E-34	protein_coding	CLDN6	HGNC:2048	2048	-2.902569276	2.92E-17	-3.997438657	9.37E-23
LL	ENSG00000185818.8	2.87E-28	protein_coding	NAT8L	HGNC:26742	26742	-2.423982835	1.49E-12	-3.933438979	2.27E-19
LL	ENSG00000187134.14	4.03E-44	protein_coding	AKR1C1	HGNC:384	384	-2.946397438	3.20E-21	-4.25008247	2.54E-27
LL	ENSG00000188488.14	8.17E-118	protein_coding	SERPINA5	HGNC:8723	8723	-2.134399492	2.37E-39	-4.447006268	3.17E-77
LL	ENSG00000196739.15	9.15E-46	protein_coding	COL27A1	HGNC:22986	22986	-2.100756896	6.18E-23	-2.893129551	4.58E-36
LL	ENSG00000198758.11	1.24E-35	protein_coding	EPS8L3	HGNC:21297	21297	-2.054820034	6.37E-16	-3.211822984	9.69E-28
