# Supplementary material for: Identification of differentially expressed mRNA/lncRNA modules in acutely regorafenib-treated sorafenib-resistant Huh7 hepatocellular carcinoma cells
Source: PLoS One. 2024 Apr 11;19(4):e0301663. doi: 10.1371/journal.pone.0301663 (PMC11008899; doi:10.1371/journal.pone.0301663)
Supplement: S9 Table — (CSV) [file pone.0301663.s016.csv]

Additional file 15. All significant up- and downregulated DEmRNAs and DElncRNAs in WGNCA.
set	gene_id	gene_type	gene_name	hgnc_id	entrez_id	SR_log2FC	SR_padj	SR+Rego_log2FC	SR+Rego_padj
Green Module	ENSG00000129009.13	protein_coding	ISLR	HGNC:6133	6133	6.487627102	1.96E-05	2.519335325	0.237801268
Green Module	ENSG00000103647.13	protein_coding	CORO2B	HGNC:2256	2256	6.892319032	2.31E-06	2.935268092	0.128482615
Green Module	ENSG00000179862.7	protein_coding	CITED4	HGNC:18696	18696	3.117960226	1.37E-07	-0.710469736	0.491208464
Green Module	ENSG00000101955.15	protein_coding	SRPX	HGNC:11309	11309	6.693055442	9.88E-06	2.919358622	0.141671652
Green Module	ENSG00000077274.9	protein_coding	CAPN6	HGNC:1483	1483	5.17029162	0.005609776	1.901522023	0.488005845
Green Module	ENSG00000074370.18	protein_coding	ATP2A3	HGNC:813	813	2.409336475	1.01E-10	-0.762525373	0.167717788
Green Module	ENSG00000139629.16	protein_coding	GALNT6	HGNC:4128	4128	2.587541093	0.00306109	-0.514653742	0.73454892
Green Module	ENSG00000205336.14	protein_coding	ADGRG1	HGNC:4512	4512	3.331353703	1.00E-13	0.257594122	0.749432938
Green Module	ENSG00000168389.18	protein_coding	MFSD2A	HGNC:25897	25897	3.638075674	0.000992242	0.662224452	0.709820494
Green Module	ENSG00000137868.19	protein_coding	STRA6	HGNC:30650	30650	4.675989503	6.97E-07	1.768161752	0.147173876
Green Module	ENSG00000108679.13	protein_coding	LGALS3BP	HGNC:6564	6564	2.782829659	4.00E-37	-0.010583092	0.983114064
Green Module	ENSG00000104043.15	protein_coding	ATP8B4	HGNC:13536	13536	6.261242773	5.57E-05	3.480575808	0.060929426
Green Module	ENSG00000128340.15	protein_coding	RAC2	HGNC:9802	9802	2.801530355	0.033653148	0.07353496	0.976069078
Green Module	ENSG00000174951.12	protein_coding	FUT1	HGNC:4012	4012	2.837694047	0.005176561	0.222537189	0.89838688
Green Module	ENSG00000078081.8	protein_coding	LAMP3	HGNC:14582	14582	4.33999945	0.004297936	1.819936603	0.351881632
Green Module	ENSG00000011028.14	protein_coding	MRC2	HGNC:16875	16875	3.60077813	9.29E-11	1.183340895	0.073987147
Green Module	ENSG00000156453.14	protein_coding	PCDH1	HGNC:8655	8655	4.380960526	0.000194016	2.077490561	0.147572608
Green Module	ENSG00000166473.17	polymorphic_pseudogene	PKD1L2	HGNC:21715	21715	2.965697777	0.025931167	0.68039217	0.730269599
Green Module	ENSG00000182179.13	protein_coding	UBA7	HGNC:12471	12471	2.876465613	0.0001192	0.69114941	0.527431602
Green Module	ENSG00000233471.2	processed_pseudogene	KRT18P62	HGNC:48889	48889	3.053915636	0.000301487	0.968731052	0.404450532
Green Module	ENSG00000185607.5	processed_pseudogene	ACTBP7	HGNC:140	140	6.337223343	5.05E-05	4.256354752	0.014016159
Green Module	ENSG00000176046.9	protein_coding	NUPR1	HGNC:29990	29990	3.145160682	0.017100647	1.120842357	0.522793248
Green Module	ENSG00000176971.4	protein_coding	FIBIN	HGNC:33747	33747	3.859143215	3.04E-08	1.863194787	0.023422813
Green Module	ENSG00000182752.10	protein_coding	PAPPA	HGNC:8602	8602	2.802043606	9.48E-85	0.839141662	4.27E-07
Green Module	ENSG00000135919.14	protein_coding	SERPINE2	HGNC:8951	8951	2.165789154	1.52E-16	0.319706182	0.412872557
Green Module	ENSG00000102109.9	protein_coding	PCSK1N	HGNC:17301	17301	4.527974545	0.001839693	2.694880309	0.105845422
Green Module	ENSG00000070669.17	protein_coding	ASNS	HGNC:753	753	2.322051329	0.012092461	0.4972828	0.712486432
Green Module	ENSG00000102359.9	protein_coding	SRPX2	HGNC:30668	30668	2.743296826	2.31E-29	0.940478805	0.001150779
Green Module	ENSG00000136011.15	protein_coding	STAB2	HGNC:18629	18629	2.119124266	0.030534059	0.338143314	0.819753859
Green Module	ENSG00000130304.17	protein_coding	SLC27A1	HGNC:10995	10995	2.825713835	8.69E-08	1.04860872	0.115579489
Green Module	ENSG00000139044.12	protein_coding	B4GALNT3	HGNC:24137	24137	4.205889197	2.35E-09	2.439470934	0.00192255
Green Module	ENSG00000113083.15	protein_coding	LOX	HGNC:6664	6664	2.546586488	7.10E-95	0.808941629	3.41E-09
Green Module	ENSG00000074416.14	protein_coding	MGLL	HGNC:17038	17038	2.44374747	4.81E-17	0.720947947	0.048469657
Green Module	ENSG00000142910.16	protein_coding	TINAGL1	HGNC:19168	19168	2.060990329	0.003244559	0.348262001	0.742057021
Green Module	ENSG00000102760.13	protein_coding	RGCC	HGNC:20369	20369	2.890933566	5.70E-06	1.189261099	0.138932722
Green Module	ENSG00000151304.6	protein_coding	SRFBP1	HGNC:26333	26333	2.052779348	4.96E-15	0.358765426	0.337279213
Green Module	ENSG00000164106.8	protein_coding	SCRG1	HGNC:17036	17036	2.127309045	0.017194595	0.455744584	0.730526334
Green Module	ENSG00000074181.9	protein_coding	NOTCH3	HGNC:7883	7883	2.438068217	1.48E-50	0.780462865	3.40E-05
Green Module	ENSG00000197927.13	transcribed_unprocessed_pseudogene	NBEAP2	HGNC:40003	40003	4.670295805	0.008869592	3.016574067	0.135039906
Green Module	ENSG00000167772.12	protein_coding	ANGPTL4	HGNC:16039	16039	2.548807994	1.20E-09	0.904515602	0.085409435
Green Module	ENSG00000117394.24	protein_coding	SLC2A1	HGNC:11005	11005	2.051942722	6.35E-58	0.418509822	0.007290894
Green Module	ENSG00000117016.10	protein_coding	RIMS3	HGNC:21292	21292	2.074598706	2.69E-06	0.4730004	0.447259993
Green Module	ENSG00000070371.16	protein_coding	CLTCL1	HGNC:2093	2093	2.408194053	6.29E-42	0.809383699	8.78E-05
Green Module	ENSG00000104881.16	protein_coding	PPP1R13L	HGNC:18838	18838	2.581689574	3.52E-17	0.9914631	0.00645715
Green Module	ENSG00000111087.10	protein_coding	GLI1	HGNC:4317	4317	2.090963637	0.000625356	0.515578462	0.548724495
Green Module	ENSG00000121281.13	protein_coding	ADCY7	HGNC:238	238	2.360775849	7.65E-07	0.799991159	0.191637412
Green Module	ENSG00000279821.1	TEC	AC145098.2	NA	NA	2.437687579	0.002048271	1.004578263	0.320915731
Green Module	ENSG00000165124.18	protein_coding	SVEP1	HGNC:15985	15985	2.177801181	5.79E-35	0.756510461	0.000245817
Green Module	ENSG00000100100.13	protein_coding	PIK3IP1	HGNC:24942	24942	2.085240175	0.00647257	0.673386223	0.508487613
Green Module	ENSG00000005243.10	protein_coding	COPZ2	HGNC:19356	19356	2.83638774	7.57E-06	1.454470807	0.051177856
Green Module	ENSG00000167641.11	protein_coding	PPP1R14A	HGNC:14871	14871	2.391778532	0.002320588	1.072554646	0.271581944
Green Module	ENSG00000061918.14	protein_coding	GUCY1B1	HGNC:4687	4687	4.241313089	0.004551915	2.929062739	0.074692589
Green Module	ENSG00000175175.6	protein_coding	PPM1E	HGNC:19322	19322	2.091090035	9.88E-06	0.847637543	0.149344686
Green Module	ENSG00000136859.10	protein_coding	ANGPTL2	HGNC:490	490	2.21007196	0.02259772	1.043012311	0.384878794
Green Module	ENSG00000071246.11	protein_coding	VASH1	HGNC:19964	19964	2.234110953	0.005315181	1.081252401	0.268864177
Green Module	ENSG00000258425.1	lncRNA	AC013451.1	NA	NA	5.011237346	0.002468471	1.532032287	0.52975314
Green Module	ENSG00000259354.5	lncRNA	AC025580.2	NA	NA	4.253191872	0.022985928	0.983675223	0.73967073
Green Module	ENSG00000235770.6	lncRNA	LINC00607	HGNC:43944	43944	3.083420892	0.021466858	0.144002929	0.953257042
Green Module	ENSG00000235121.1	lncRNA	AL645504.1	NA	NA	4.646622738	0.025736706	1.896836638	0.514911903
Green Module	ENSG00000261188.1	lncRNA	Z95115.1	NA	NA	4.35148734	0.022302902	1.613401414	0.534928243
Green Module	ENSG00000259518.2	lncRNA	LINC01583	HGNC:51425	51425	3.399168506	0.004063359	0.693441066	0.70516886
Green Module	ENSG00000273002.1	lncRNA	ARHGEF2-AS2	HGNC:55175	55175	2.679980874	7.95E-07	-0.018574349	0.987777603
Green Module	ENSG00000263412.1	lncRNA	NFE2L1-DT	HGNC:54812	54812	4.067338067	0.038941781	1.590580553	0.547450455
Green Module	ENSG00000277247.1	lncRNA	AC083809.1	NA	NA	3.766368464	0.020293693	1.39271736	0.522319585
Green Module	ENSG00000236886.2	lncRNA	AC007563.2	NA	NA	3.612868925	0.000652883	1.454055727	0.284778738
Green Module	ENSG00000285876.1	lncRNA	AC093912.1	NA	NA	3.940452431	0.012684803	1.851435021	0.348422512
Green Module	ENSG00000286367.1	lncRNA	AC000072.1	NA	NA	2.416537144	2.19E-07	0.452489857	0.521086279
Green Module	ENSG00000235426.2	lncRNA	AL133481.1	NA	NA	2.015075359	0.01058025	0.092907883	0.946499762
Green Module	ENSG00000253476.1	lncRNA	AC091185.1	NA	NA	5.233436644	0.004647784	3.313497729	0.122987873
Green Module	ENSG00000232474.1	lncRNA	NCKAP5-IT1	HGNC:41497	41497	3.310611408	0.000247201	1.489137233	0.187350058
Green Module	ENSG00000253837.1	lncRNA	AC090197.1	NA	NA	2.799808438	9.01E-09	1.048601981	0.084237982
Green Module	ENSG00000286786.1	lncRNA	AC116158.3	NA	NA	2.509893114	3.74E-11	0.881279483	0.06407243
Green Module	ENSG00000241288.8	lncRNA	LINC02614	HGNC:54072	54072	2.275328597	0.002158097	0.652742001	0.523961056
Green Module	ENSG00000278621.1	lncRNA	AC037198.2	NA	NA	2.358299618	1.88E-14	0.998036497	0.005009925
Green Module	ENSG00000269902.1	lncRNA	AC234772.1	NA	NA	3.094735248	0.001989486	1.7714347	0.128234744
Green Module	ENSG00000236404.10	lncRNA	VLDLR-AS1	HGNC:49621	49621	2.026181293	0.00013548	0.703095068	0.305944285
Green Module	ENSG00000259326.1	lncRNA	AC116158.1	NA	NA	2.646839722	3.02E-05	1.332964901	0.076832424
Green Module	ENSG00000268812.3	lncRNA	AC004264.1	NA	NA	2.518161113	2.20E-05	1.214360232	0.086482851
Green Module	ENSG00000235790.7	lncRNA	PEF1-AS1	HGNC:40154	40154	2.199980538	0.000617494	0.987577083	0.212727366
set	gene_id	gene_type	gene_name	hgnc_id	entrez_id	SR_log2FC	SR_padj	SR+Rego_log2FC	SR+Rego_padj
Yellow Module	ENSG00000155622.7	protein_coding	XAGE2	HGNC:4112	4112	-4.637282297	0.00283272	0.503835294	0.637319474
Yellow Module	ENSG00000199377.1	snRNA	RNU5F-1	HGNC:10216	10216	-4.723985408	0.011093485	0.314050057	0.867423388
Yellow Module	ENSG00000200972.1	snRNA	RNU5A-8P	HGNC:42530	42530	-4.909738311	0.005816645	-0.054247209	0.978743309
Yellow Module	ENSG00000183150.8	protein_coding	GPR19	HGNC:4473	4473	-5.130496291	0.002578902	-0.371075671	0.818850261
Yellow Module	ENSG00000153086.14	protein_coding	ACMSD	HGNC:19288	19288	-4.594230077	0.01885633	0.139799728	0.950448563
Yellow Module	ENSG00000234816.2	unprocessed_pseudogene	H2AC5P	HGNC:4728	4728	-4.613386768	0.016067606	-0.204359677	0.923428553
Yellow Module	ENSG00000130950.14	protein_coding	NUTM2F	HGNC:23450	23450	-4.802704992	0.009245338	-0.637828675	0.727929766
Yellow Module	ENSG00000206737.1	snRNA	RNVU1-18	HGNC:37496	37496	-4.227972002	0.018526517	-0.4590423	0.780615177
Yellow Module	ENSG00000111319.13	protein_coding	SCNN1A	HGNC:10599	10599	-4.716473408	0.016437761	-0.958887445	0.623745452
Yellow Module	ENSG00000106541.12	protein_coding	AGR2	HGNC:328	328	-3.459773962	0.026104422	0.152337669	0.919159186
Yellow Module	ENSG00000200913.1	snoRNA	SNORD46	HGNC:10186	10186	-3.513391265	0.020704014	0.062945785	0.968187178
Yellow Module	ENSG00000285162.1	protein_coding	AC004593.2	NA	NA	-4.041700129	0.027123814	-0.707617826	0.667168202
Yellow Module	ENSG00000006747.15	protein_coding	SCIN	HGNC:21695	21695	-4.888843068	0.014117208	-1.625266798	0.396231071
Yellow Module	ENSG00000272196.2	protein_coding	H2AC19	HGNC:29668	29668	-3.11090306	0.01621517	-0.014254007	0.993415441
Yellow Module	ENSG00000133019.12	protein_coding	CHRM3	HGNC:1952	1952	-2.952007419	0.0093557	0.041941888	0.975381751
Yellow Module	ENSG00000132464.13	protein_coding	ENAM	HGNC:3344	3344	-3.996905204	0.007404403	-1.069154194	0.376412938
Yellow Module	ENSG00000106025.9	protein_coding	TSPAN12	HGNC:21641	21641	-2.90631829	1.42E-09	-0.011916063	0.986517357
Yellow Module	ENSG00000154080.14	protein_coding	CHST9	HGNC:19898	19898	-3.192545737	0.001265881	-0.395576954	0.693843617
Yellow Module	ENSG00000124406.16	protein_coding	ATP8A1	HGNC:13531	13531	-3.54773651	0.023757376	-0.840022229	0.536448341
Yellow Module	ENSG00000171806.12	protein_coding	METTL18	HGNC:28793	28793	-3.610705282	0.00510646	-0.932749852	0.408854277
Yellow Module	ENSG00000153707.17	protein_coding	PTPRD	HGNC:9668	9668	-2.269608733	2.78E-05	0.386210466	0.508487613
Yellow Module	ENSG00000231381.2	processed_pseudogene	RNF2P1	HGNC:33987	33987	-3.685949744	0.025283135	-1.129452901	0.437400489
Yellow Module	ENSG00000009694.13	protein_coding	TENM1	HGNC:8117	8117	-2.454392407	0.024874079	0.078800002	0.952262509
Yellow Module	ENSG00000166086.13	protein_coding	JAM3	HGNC:15532	15532	-2.788698736	0.001223686	-0.263581034	0.779761081
Yellow Module	ENSG00000180318.4	protein_coding	ALX1	HGNC:1494	1494	-3.191941116	0.020148478	-0.671318953	0.610908533
Yellow Module	ENSG00000115919.15	protein_coding	KYNU	HGNC:6469	6469	-2.158613813	0.001635454	0.318882623	0.669415244
Yellow Module	ENSG00000104290.11	protein_coding	FZD3	HGNC:4041	4041	-3.272574852	1.36E-07	-0.861692322	0.126205992
Yellow Module	ENSG00000172901.20	protein_coding	LVRN	HGNC:26904	26904	-2.920438692	0.000777756	-0.54111607	0.535700091
Yellow Module	ENSG00000117461.15	protein_coding	PIK3R3	HGNC:8981	8981	-2.550359925	2.07E-08	-0.177995915	0.747713062
Yellow Module	ENSG00000117586.11	protein_coding	TNFSF4	HGNC:11934	11934	-2.552891463	0.020128986	-0.204255899	0.879965847
Yellow Module	ENSG00000278463.2	protein_coding	H2AC4	HGNC:4734	4734	-2.965888915	1.58E-41	-0.745605602	0.000150534
Yellow Module	ENSG00000270882.2	protein_coding	H4C14	HGNC:4794	4794	-2.692085153	0.005944427	-0.512009224	0.610455975
Yellow Module	ENSG00000069011.16	protein_coding	PITX1	HGNC:9004	9004	-2.370434688	0.000228992	-0.20227859	0.796227135
Yellow Module	ENSG00000164045.12	protein_coding	CDC25A	HGNC:1725	1725	-2.551675098	1.16E-13	-0.410072477	0.250241651
Yellow Module	ENSG00000274641.2	protein_coding	H2BC17	HGNC:4758	4758	-2.414975303	2.77E-30	-0.32744139	0.138503021
Yellow Module	ENSG00000171320.15	protein_coding	ESCO2	HGNC:27230	27230	-2.096895574	4.77E-13	-0.050955113	0.902464905
Yellow Module	ENSG00000094804.12	protein_coding	CDC6	HGNC:1744	1744	-2.188991161	1.64E-15	-0.168572008	0.621262113
Yellow Module	ENSG00000286522.2	protein_coding	H3C2	HGNC:4776	4776	-2.492877865	1.23E-116	-0.513616415	1.75E-06
Yellow Module	ENSG00000275714.2	protein_coding	H3C1	HGNC:4766	4766	-2.576297844	2.59E-30	-0.604711527	0.005289043
Yellow Module	ENSG00000233264.2	processed_pseudogene	AC006042.2	NA	NA	-2.750209553	0.019386407	-0.78261	0.524263536
Yellow Module	ENSG00000278828.1	protein_coding	H3C10	HGNC:4775	4775	-2.367544216	2.03E-14	-0.401410375	0.308111986
Yellow Module	ENSG00000270722.1	snRNA	RNVU1-31	HGNC:54448	54448	-2.71393894	0.002534961	-0.74935688	0.427634011
Yellow Module	ENSG00000106066.15	protein_coding	CPVL	HGNC:14399	14399	-2.374002945	1.61E-10	-0.411399802	0.296859168
Yellow Module	ENSG00000115687.14	protein_coding	PASK	HGNC:17270	17270	-2.009367395	5.55E-05	-0.050637967	0.944006218
Yellow Module	ENSG00000278705.1	protein_coding	H4C2	HGNC:4789	4789	-2.20344214	1.14E-36	-0.247912645	0.204196008
Yellow Module	ENSG00000259781.1	processed_pseudogene	HMGB1P6	HGNC:4998	4998	-2.506868028	0.003414871	-0.562535827	0.549698242
Yellow Module	ENSG00000274997.2	protein_coding	H2AC12	HGNC:13671	13671	-2.452513801	2.09E-38	-0.534047875	0.003957157
Yellow Module	ENSG00000164181.14	protein_coding	ELOVL7	HGNC:26292	26292	-2.07174767	0.002346574	-0.155334183	0.860503404
Yellow Module	ENSG00000131242.18	protein_coding	RAB11FIP4	HGNC:30267	30267	-3.392693455	0.000316924	-1.49838409	0.076266092
Yellow Module	ENSG00000184357.5	protein_coding	H1-5	HGNC:4719	4719	-2.38240179	2.64E-95	-0.494074658	3.02E-05
Yellow Module	ENSG00000178096.9	protein_coding	BOLA1	HGNC:24263	24263	-2.035575854	0.000109281	-0.161586839	0.810798154
Yellow Module	ENSG00000189057.11	protein_coding	FAM111B	HGNC:24200	24200	-2.163453304	7.21E-10	-0.315402543	0.439197312
Yellow Module	ENSG00000196172.9	protein_coding	ZNF681	HGNC:26457	26457	-2.735797497	2.03E-09	-0.926294	0.031925647
Yellow Module	ENSG00000196787.3	protein_coding	H2AC11	HGNC:4737	4737	-2.098690719	6.43E-62	-0.289200821	0.035006697
Yellow Module	ENSG00000287080.2	protein_coding	H3C3	HGNC:4768	4768	-2.46587081	2.09E-70	-0.658390067	1.42E-06
Yellow Module	ENSG00000276410.4	protein_coding	H2BC3	HGNC:4751	4751	-2.493438495	3.62E-14	-0.711906516	0.027675656
Yellow Module	ENSG00000203883.7	protein_coding	SOX18	HGNC:11194	11194	-2.62442023	0.000379316	-0.847059016	0.270348081
Yellow Module	ENSG00000174371.17	protein_coding	EXO1	HGNC:3511	3511	-2.684711733	1.05E-09	-0.914137167	0.037283593
Yellow Module	ENSG00000185737.13	protein_coding	NRG3	HGNC:7999	7999	-2.488448146	0.002943778	-0.742926756	0.400406495
Yellow Module	ENSG00000087842.11	protein_coding	PIR	HGNC:30048	30048	-2.590081897	0.000981129	-0.880349875	0.262695918
Yellow Module	ENSG00000203734.13	protein_coding	ECT2L	HGNC:21118	21118	-2.26896568	0.012290408	-0.56341672	0.574410083
Yellow Module	ENSG00000277157.2	protein_coding	H4C4	HGNC:4782	4782	-2.053511209	7.41E-49	-0.38844463	0.007673823
Yellow Module	ENSG00000145242.14	protein_coding	EPHA5	HGNC:3389	3389	-2.564759989	7.39E-16	-0.923092074	0.003527805
Yellow Module	ENSG00000164120.14	protein_coding	HPGD	HGNC:5154	5154	-2.143945729	3.19E-12	-0.514387197	0.113414196
Yellow Module	ENSG00000178662.16	protein_coding	CSRNP3	HGNC:30729	30729	-2.360279315	5.37E-07	-0.744161538	0.124454633
Yellow Module	ENSG00000180998.12	protein_coding	GPR137C	HGNC:25445	25445	-2.192296394	0.000297075	-0.57959268	0.377454046
Yellow Module	ENSG00000275379.2	protein_coding	H3C11	HGNC:4771	4771	-2.103219105	3.38E-26	-0.491864737	0.01865353
Yellow Module	ENSG00000196747.4	protein_coding	H2AC13	HGNC:4725	4725	-2.044190438	1.33E-19	-0.552715928	0.018862814
Yellow Module	ENSG00000215784.6	protein_coding	FAM72D	HGNC:33593	33593	-2.141695439	0.003977672	-0.66408067	0.407283584
Yellow Module	ENSG00000057252.13	protein_coding	SOAT1	HGNC:11177	11177	-2.003921761	6.03E-13	-0.533437015	0.070359115
Yellow Module	ENSG00000134716.11	protein_coding	CYP2J2	HGNC:2634	2634	-2.428471255	0.005053555	-1.123382164	0.189226577
Yellow Module	ENSG00000128578.10	protein_coding	STRIP2	HGNC:22209	22209	-2.034119433	0.014251877	-0.782822262	0.380230041
Yellow Module	ENSG00000143387.14	protein_coding	CTSK	HGNC:2536	2536	-2.224242801	0.013056934	-1.101722469	0.227132852
Yellow Module	ENSG00000260891.1	lncRNA	AC020978.3	NA	NA	-4.5517521	0.025486925	0.05982848	0.981498869
Yellow Module	ENSG00000286912.1	lncRNA	AC006008.1	NA	NA	-3.655029874	0.046649849	0.83374958	0.564465652
Yellow Module	ENSG00000272084.1	lncRNA	AL137127.1	NA	NA	-4.732048889	0.018008893	-0.255786354	0.909515584
Yellow Module	ENSG00000251584.2	lncRNA	AC096751.2	NA	NA	-4.689593254	0.013672413	-0.419450828	0.831773129
Yellow Module	ENSG00000267705.1	lncRNA	AC104365.3	NA	NA	-4.263362335	0.014509833	-0.060813678	0.973154376
Yellow Module	ENSG00000231764.10	lncRNA	DLX6-AS1	HGNC:37151	37151	-4.57481879	0.005291487	-0.372665305	0.787585119
Yellow Module	ENSG00000242474.3	lncRNA	AC093627.5	NA	NA	-4.17297737	0.002810159	-0.65601295	0.536577947
Yellow Module	ENSG00000233355.7	lncRNA	CHRM3-AS2	HGNC:43725	43725	-3.522114408	0.003653835	-0.34070049	0.765924182
Yellow Module	ENSG00000278765.1	lncRNA	AC004477.2	NA	NA	-4.252439938	0.019074942	-1.277678655	0.403888909
Yellow Module	ENSG00000259959.1	lncRNA	AC107068.1	NA	NA	-2.676585145	0.006645515	-0.617820541	0.535352454
Yellow Module	ENSG00000259867.6	lncRNA	AC105411.1	NA	NA	-3.310783006	0.004628193	-1.357731249	0.198160542
Yellow Module	ENSG00000280683.1	lncRNA	LINC01242	HGNC:49810	49810	-2.757693369	0.002077196	-0.942301751	0.290735834
Yellow Module	ENSG00000271976.1	lncRNA	AC012467.2	NA	NA	-2.005268694	0.004605494	-0.251758393	0.765542972
set	gene_id	gene_type	gene_name	hgnc_id	entrez_id	SR_log2FC	SR_padj	SR+Rego_log2FC	SR+Rego_padj
Red Module	ENSG00000134115.13	protein_coding	CNTN6	HGNC:2176	2176	0	1	4.853629031	0.023949209
Red Module	ENSG00000137959.17	protein_coding	IFI44L	HGNC:17817	17817	-1.00168039	0.765205772	4.876317066	0.005573544
Red Module	ENSG00000160145.15	protein_coding	KALRN	HGNC:4814	4814	-0.353889522	0.811640263	2.230986082	0.006705926
Red Module	ENSG00000169760.17	protein_coding	NLGN1	HGNC:14291	14291	-0.090333223	0.958616564	2.207657585	0.009799762
Red Module	ENSG00000157168.20	protein_coding	NRG1	HGNC:7997	7997	-0.509529476	0.788539165	2.872973848	0.0042669
Red Module	ENSG00000144227.5	protein_coding	NXPH2	HGNC:8076	8076	0.995420615	0.547716323	3.761132527	0.000498085
Red Module	ENSG00000169851.15	protein_coding	PCDH7	HGNC:8659	8659	-1.419874715	0.254754457	2.644406743	0.000442905
Red Module	ENSG00000197632.9	protein_coding	SERPINB2	HGNC:8584	8584	0	1	5.465232204	0.003381411
Red Module	ENSG00000183023.18	protein_coding	SLC8A1	HGNC:11068	11068	3.152070403	0.087261487	7.1330324	6.74E-07
Red Module	ENSG00000104321.11	protein_coding	TRPA1	HGNC:497	497	1.867647797	0.531704989	5.020610472	0.011380635
Red Module	ENSG00000104447.13	protein_coding	TRPS1	HGNC:12340	12340	-0.603595171	0.765027639	3.016088641	0.004657536
set	gene_id	gene_type	gene_name	hgnc_id	entrez_id	SR_log2FC	SR_padj	SR+Rego_log2FC	SR+Rego_padj
Brown Module	ENSG00000160469.17	protein_coding	BRSK1	HGNC:18994	18994	-0.121404788	0.9325575	-5.691306257	0.000167866
Brown Module	ENSG00000185482.8	protein_coding	STAC3	HGNC:28423	28423	-0.098022954	0.959944163	-5.043942406	0.002606639
Brown Module	ENSG00000086696.11	protein_coding	HSD17B2	HGNC:5211	5211	-1.993093216	0.015322122	-6.760789079	2.81E-06
Brown Module	ENSG00000165905.18	protein_coding	LARGE2	HGNC:16522	16522	-1.505462937	0.043110091	-6.016484823	2.75E-05
Brown Module	ENSG00000137261.15	protein_coding	KIAA0319	HGNC:21580	21580	0.142089341	0.954166898	-4.259561211	0.028355155
Brown Module	ENSG00000139567.13	protein_coding	ACVRL1	HGNC:175	175	-1.17645793	0.389334234	-5.497525545	0.000859269
Brown Module	ENSG00000233716.1	processed_pseudogene	MTFR2P1	HGNC:54773	54773	-0.289946662	0.890027629	-4.496671501	0.015275738
Brown Module	ENSG00000167992.13	protein_coding	VWCE	HGNC:26487	26487	-2.066166908	0.087114864	-6.158674193	0.000142933
Brown Module	ENSG00000243649.9	protein_coding	CFB	HGNC:1037	1037	-0.613990937	0.678684915	-4.614288383	0.005832729
Brown Module	ENSG00000140543.15	protein_coding	DET1	HGNC:25477	25477	-0.150126337	0.9325575	-4.139607628	0.014610708
Brown Module	ENSG00000166341.9	protein_coding	DCHS1	HGNC:13681	13681	-1.594311527	0.07088904	-5.566398682	0.000192205
Brown Module	ENSG00000214290.8	protein_coding	COLCA2	HGNC:26978	26978	-1.504379741	0.307269644	-5.454508607	0.001565869
Brown Module	ENSG00000123999.5	protein_coding	INHA	HGNC:6065	6065	-1.385667564	0.336763411	-5.325821838	0.001712605
Brown Module	ENSG00000169992.10	protein_coding	NLGN2	HGNC:14290	14290	0.133346996	0.844930861	-3.729733048	2.31E-08
Brown Module	ENSG00000162390.18	protein_coding	ACOT11	HGNC:18156	18156	-1.286817134	0.427393794	-5.132777812	0.003863773
Brown Module	ENSG00000172497.9	protein_coding	ACOT12	HGNC:24436	24436	-2.227539793	0.08476599	-6.051583586	0.000275548
Brown Module	ENSG00000279235.1	TEC	AC011944.2	NA	NA	0.164182397	0.933639751	-3.634683796	0.045507887
Brown Module	ENSG00000230882.1	processed_pseudogene	AC005077.4	NA	NA	-0.040972865	0.985025709	-3.835933599	0.034499383
Brown Module	ENSG00000225828.1	protein_coding	FAM229A	HGNC:44652	44652	-1.45765183	0.355201629	-5.246957114	0.003069935
Brown Module	ENSG00000187244.12	protein_coding	BCAM	HGNC:6722	6722	-1.575276178	1.87E-19	-5.295193281	9.62E-56
Brown Module	ENSG00000240771.8	protein_coding	ARHGEF25	HGNC:30275	30275	-1.148186828	0.50644159	-4.864405223	0.007169528
Brown Module	ENSG00000129951.19	protein_coding	PLPPR3	HGNC:23497	23497	-0.007201667	0.996350643	-3.690249028	0.014589536
Brown Module	ENSG00000261371.6	protein_coding	PECAM1	HGNC:8823	8823	-1.538660564	0.323441267	-5.108861664	0.003722346
Brown Module	ENSG00000145198.14	protein_coding	VWA5B2	HGNC:25144	25144	-1.360638717	0.284025164	-4.711729022	0.004618559
Brown Module	ENSG00000130513.6	protein_coding	GDF15	HGNC:30142	30142	-0.200121194	0.702602921	-3.54250622	5.98E-14
Brown Module	ENSG00000105696.9	protein_coding	TMEM59L	HGNC:13237	13237	-3.276305289	0.001619459	-6.581499189	1.20E-05
Brown Module	ENSG00000128298.18	protein_coding	BAIAP2L2	HGNC:26203	26203	-1.56331974	0.420798286	-4.787990652	0.015192593
Brown Module	ENSG00000103056.12	protein_coding	SMPD3	HGNC:14240	14240	-0.303518143	0.846185897	-3.40496907	0.028634612
Brown Module	ENSG00000154358.23	protein_coding	OBSCN	HGNC:15719	15719	-1.271630836	0.139520391	-4.342336238	0.000152575
Brown Module	ENSG00000108551.5	protein_coding	RASD1	HGNC:15828	15828	-1.755390547	0.012998484	-4.809371501	8.40E-06
Brown Module	ENSG00000287725.1	protein_coding	AP003071.5	NA	NA	0.321768861	0.796775042	-2.625043868	0.024299283
Brown Module	ENSG00000142798.20	protein_coding	HSPG2	HGNC:5273	5273	0.346359708	0.007970767	-2.553726427	1.76E-78
Brown Module	ENSG00000175894.18	protein_coding	TSPEAR	HGNC:1268	1268	-0.693008075	0.456850344	-3.577196135	0.00056617
Brown Module	ENSG00000250031.1	processed_pseudogene	AC009927.1	NA	NA	0.0365042	0.979111607	-2.785388611	0.006100479
Brown Module	ENSG00000162881.6	protein_coding	OXER1	HGNC:24884	24884	-2.166574947	0.070631259	-4.987130574	0.002434207
Brown Module	ENSG00000187678.10	protein_coding	SPRY4	HGNC:15533	15533	-1.510755827	4.31E-12	-4.328052696	1.18E-41
Brown Module	ENSG00000243716.10	protein_coding	NPIPB5	HGNC:37233	37233	0.044918106	0.975935782	-2.727517176	0.018121735
Brown Module	ENSG00000133874.2	protein_coding	RNF122	HGNC:21147	21147	0.237335608	0.86878801	-2.527558875	0.043298391
Brown Module	ENSG00000213700.3	processed_pseudogene	RPL17P50	HGNC:45098	45098	0.009743901	0.994610904	-2.753023615	0.019982265
Brown Module	ENSG00000175707.9	protein_coding	KDF1	HGNC:26624	26624	-2.12173687	0.246975977	-4.87943596	0.011334543
Brown Module	ENSG00000119283.15	protein_coding	TRIM67	HGNC:31859	31859	-0.573766126	0.579146832	-3.331172869	0.001860702
Brown Module	ENSG00000198870.8	protein_coding	STKLD1	HGNC:28669	28669	-0.520333217	0.699262973	-3.172363806	0.015647047
Brown Module	ENSG00000117600.13	protein_coding	PLPPR4	HGNC:23496	23496	0.29338772	0.815311425	-2.232110095	0.036440705
Brown Module	ENSG00000107331.17	protein_coding	ABCA2	HGNC:32	32	0.311104933	0.452854784	-2.18751193	2.34E-09
Brown Module	ENSG00000102890.16	protein_coding	ELMO3	HGNC:17289	17289	-0.222088592	0.812731786	-2.688082583	0.000449875
Brown Module	ENSG00000187942.12	protein_coding	LDLRAD2	HGNC:32071	32071	0.31733409	0.413881459	-2.095723085	3.58E-09
Brown Module	ENSG00000107159.13	protein_coding	CA9	HGNC:1383	1383	-0.096366223	0.855399366	-2.499184391	1.92E-10
Brown Module	ENSG00000167525.14	protein_coding	PROCA1	HGNC:28600	28600	-2.48222714	0.037058197	-4.878964015	0.002689655
Brown Module	ENSG00000066923.18	protein_coding	STAG3	HGNC:11356	11356	-0.764306004	0.462235875	-3.144783496	0.002636409
Brown Module	ENSG00000102796.11	protein_coding	DHRS12	HGNC:25832	25832	-0.428432638	0.752521663	-2.803952352	0.021278969
Brown Module	ENSG00000178038.17	protein_coding	ALS2CL	HGNC:20605	20605	-0.675057158	0.216922771	-3.046555743	5.97E-08
Brown Module	ENSG00000171298.13	protein_coding	GAA	HGNC:4065	4065	-0.346556192	0.470309677	-2.710020608	8.02E-10
Brown Module	ENSG00000162367.11	protein_coding	TAL1	HGNC:11556	11556	0.050787401	0.960982399	-2.308986217	0.001374351
Brown Module	ENSG00000279457.4	unprocessed_pseudogene	WASH9P	HGNC:53981	53981	-0.373577271	0.761435503	-2.717941821	0.010956266
Brown Module	ENSG00000181523.13	protein_coding	SGSH	HGNC:10818	10818	0.221302871	0.654076954	-2.089172379	1.80E-07
Brown Module	ENSG00000278918.1	TEC	AC080112.3	NA	NA	-0.324711282	0.705173339	-2.556403117	0.000421317
Brown Module	ENSG00000156711.17	protein_coding	MAPK13	HGNC:6875	6875	-1.029964388	0.002189992	-3.255427343	1.81E-15
Brown Module	ENSG00000102878.17	protein_coding	HSF4	HGNC:5227	5227	-0.13613232	0.925561589	-2.340571326	0.02781283
Brown Module	ENSG00000184634.16	protein_coding	MED12	HGNC:11957	11957	-0.835473051	0.042216903	-3.03934331	4.67E-12
Brown Module	ENSG00000259581.3	processed_pseudogene	TYRO3P	HGNC:12447	12447	-0.684328027	0.547335919	-2.886582974	0.007791202
Brown Module	ENSG00000136048.14	protein_coding	DRAM1	HGNC:25645	25645	-2.339191409	1.33E-17	-4.514520848	5.70E-31
Brown Module	ENSG00000172780.17	protein_coding	RAB43	HGNC:19983	19983	-0.441773831	0.670556073	-2.60920669	0.003486345
Brown Module	ENSG00000128011.5	protein_coding	LRFN1	HGNC:29290	29290	-0.163599397	0.895272904	-2.330645061	0.016318885
Brown Module	ENSG00000167771.6	protein_coding	RCOR2	HGNC:27455	27455	0.095903772	0.942965195	-2.06626706	0.031888324
Brown Module	ENSG00000149131.17	protein_coding	SERPING1	HGNC:1228	1228	-0.883737995	0.011805832	-3.037161899	2.14E-14
Brown Module	ENSG00000178971.16	protein_coding	CTC1	HGNC:26169	26169	-0.262248031	0.375795805	-2.410708564	4.87E-20
Brown Module	ENSG00000189056.15	protein_coding	RELN	HGNC:9957	9957	-2.437693738	0.009383419	-4.506743457	0.000957343
Brown Module	ENSG00000174348.14	protein_coding	PODN	HGNC:23174	23174	-1.184527015	0.000467711	-3.248690273	6.61E-15
Brown Module	ENSG00000116661.11	protein_coding	FBXO2	HGNC:13581	13581	-1.163241671	0.307269644	-3.206232908	0.008456704
Brown Module	ENSG00000240038.6	protein_coding	AMY2B	HGNC:478	478	-1.248351365	0.30130761	-3.276367815	0.015273044
Brown Module	ENSG00000128016.7	protein_coding	ZFP36	HGNC:12862	12862	-1.016415801	0.012998484	-3.013361661	2.25E-10
Brown Module	ENSG00000114841.17	protein_coding	DNAH1	HGNC:2940	2940	-0.267521456	0.731072638	-2.261168886	0.000229456
Brown Module	ENSG00000154025.16	protein_coding	SLC5A10	HGNC:23155	23155	-0.439229664	0.571845271	-2.421400836	0.000445096
Brown Module	ENSG00000204394.13	protein_coding	VARS1	HGNC:12651	12651	-0.692994713	4.44E-07	-2.674872646	1.65E-69
Brown Module	ENSG00000166145.14	protein_coding	SPINT1	HGNC:11246	11246	-0.531529093	0.412888492	-2.503707651	1.89E-05
Brown Module	ENSG00000133466.14	protein_coding	C1QTNF6	HGNC:14343	14343	-2.389828579	0.001370093	-4.34275894	1.28E-05
Brown Module	ENSG00000133027.18	protein_coding	PEMT	HGNC:8830	8830	-0.342244715	0.595493445	-2.280453944	2.84E-05
Brown Module	ENSG00000196535.17	protein_coding	MYO18A	HGNC:31104	31104	-0.73731738	0.188848991	-2.675102681	2.06E-06
Brown Module	ENSG00000184545.11	protein_coding	DUSP8	HGNC:3074	3074	-0.10585753	0.866683018	-2.024245769	4.27E-06
Brown Module	ENSG00000139908.15	protein_coding	TSSK4	HGNC:19825	19825	-0.301645383	0.77602377	-2.211520386	0.009549459
Brown Module	ENSG00000086730.17	protein_coding	LAT2	HGNC:12749	12749	-1.540004166	0.276548622	-3.392763684	0.03952264
Brown Module	ENSG00000238278.3	unprocessed_pseudogene	ALG1L6P	HGNC:44375	44375	-0.649992903	0.556419826	-2.500059263	0.015273044
Brown Module	ENSG00000011021.23	protein_coding	CLCN6	HGNC:2024	2024	-0.244680584	0.532167924	-2.093599469	7.21E-11
Brown Module	ENSG00000037042.9	protein_coding	TUBG2	HGNC:12419	12419	-0.192401782	0.777287511	-2.032479245	6.96E-05
Brown Module	ENSG00000187994.14	protein_coding	RINL	HGNC:24795	24795	-0.27284068	0.796322625	-2.086155064	0.014422059
Brown Module	ENSG00000276710.4	transcribed_unprocessed_pseudogene	CSPG4P10	HGNC:48361	48361	-0.94891231	0.354612183	-2.752804447	0.010066032
Brown Module	ENSG00000141456.16	protein_coding	PELP1	HGNC:30134	30134	-0.326258509	0.141386358	-2.127076359	3.71E-24
Brown Module	ENSG00000103932.12	protein_coding	RPAP1	HGNC:24567	24567	-0.349074068	0.105051527	-2.135324386	3.21E-25
Brown Module	ENSG00000006210.7	protein_coding	CX3CL1	HGNC:10647	10647	-0.88398285	0.000713724	-2.655214277	1.43E-20
Brown Module	ENSG00000139194.8	protein_coding	RBP5	HGNC:15847	15847	-0.491728125	0.620539699	-2.25335332	0.009856101
Brown Module	ENSG00000141503.17	protein_coding	MINK1	HGNC:17565	17565	-0.308740049	0.108275603	-2.059182667	4.39E-31
Brown Module	ENSG00000115507.10	protein_coding	OTX1	HGNC:8521	8521	-0.581905053	0.479329972	-2.320736247	0.001821537
Brown Module	ENSG00000214279.13	protein_coding	SCART1	HGNC:32411	32411	-0.520169836	0.602507167	-2.253766823	0.006238664
Brown Module	ENSG00000244731.8	protein_coding	C4A	HGNC:1323	1323	-1.251438443	0.273496598	-2.978180026	0.014317813
Brown Module	ENSG00000106397.12	protein_coding	PLOD3	HGNC:9083	9083	-0.526361655	0.01240257	-2.190811299	1.74E-24
Brown Module	ENSG00000223705.9	transcribed_unprocessed_pseudogene	NSUN5P1	HGNC:19146	19146	-0.811168477	0.118802999	-2.468245535	3.08E-06
Brown Module	ENSG00000135929.9	protein_coding	CYP27A1	HGNC:2605	2605	-1.126375893	0.034008934	-2.780260886	2.12E-06
Brown Module	ENSG00000106665.16	protein_coding	CLIP2	HGNC:2586	2586	-0.499253963	0.389352096	-2.148144463	4.07E-05
Brown Module	ENSG00000177728.17	protein_coding	TMEM94	HGNC:28983	28983	-0.589816596	0.031178429	-2.190305737	8.34E-16
Brown Module	ENSG00000078687.17	protein_coding	TNRC6C	HGNC:29318	29318	-0.935116075	0.088054329	-2.528083887	1.11E-05
Brown Module	ENSG00000121716.20	protein_coding	PILRB	HGNC:18297	18297	-0.472869158	0.539020378	-2.03689716	0.001320364
Brown Module	ENSG00000103227.19	protein_coding	LMF1	HGNC:14154	14154	-1.636678342	0.041801923	-3.199672193	0.000255332
Brown Module	ENSG00000137309.20	protein_coding	HMGA1	HGNC:5010	5010	-0.876145894	3.13E-05	-2.392287588	1.17E-25
Brown Module	ENSG00000158806.14	protein_coding	NPM2	HGNC:7930	7930	-1.729896759	0.062417237	-3.231512948	0.002155202
Brown Module	ENSG00000110811.20	protein_coding	P3H3	HGNC:19318	19318	-0.551787032	0.125117049	-2.052828428	5.70E-09
Brown Module	ENSG00000170190.16	protein_coding	SLC16A5	HGNC:10926	10926	-0.738145715	0.191114704	-2.237724624	1.68E-05
Brown Module	ENSG00000057704.13	protein_coding	TMCC3	HGNC:29199	29199	-1.017561847	0.151979311	-2.503913953	0.000671965
Brown Module	ENSG00000130821.17	protein_coding	SLC6A8	HGNC:11055	11055	-1.115561533	0.002043196	-2.59776744	3.70E-11
Brown Module	ENSG00000224389.9	protein_coding	C4B	HGNC:1324	1324	-1.957599584	0.114276235	-3.435382272	0.013747488
Brown Module	ENSG00000184371.14	protein_coding	CSF1	HGNC:2432	2432	-0.723641257	0.146836224	-2.189138233	9.55E-06
Brown Module	ENSG00000182858.14	protein_coding	ALG12	HGNC:19358	19358	-0.968775083	0.00657069	-2.430973301	5.05E-11
Brown Module	ENSG00000159618.16	protein_coding	ADGRG5	HGNC:19010	19010	-1.816309952	0.058337583	-3.27297674	0.003366883
Brown Module	ENSG00000124006.15	protein_coding	OBSL1	HGNC:29092	29092	-0.919648737	6.36E-09	-2.353796318	1.49E-42
Brown Module	ENSG00000138166.6	protein_coding	DUSP5	HGNC:3071	3071	-1.175496445	1.09E-06	-2.604541419	2.21E-22
Brown Module	ENSG00000196436.8	protein_coding	NPIPB15	HGNC:34409	34409	-1.878964289	0.046193597	-3.289704585	0.00203063
Brown Module	ENSG00000104332.12	protein_coding	SFRP1	HGNC:10776	10776	-1.989568836	0.163957083	-3.399676681	0.039279824
Brown Module	ENSG00000100918.13	protein_coding	REC8	HGNC:16879	16879	-0.776383923	0.423710326	-2.175454076	0.016783963
Brown Module	ENSG00000103067.14	protein_coding	ESRP2	HGNC:26152	26152	-1.081059512	0.001912091	-2.455206661	1.21E-10
Brown Module	ENSG00000173621.9	protein_coding	LRFN4	HGNC:28456	28456	-1.011632999	0.238545352	-2.37927928	0.005678137
Brown Module	ENSG00000108784.10	protein_coding	NAGLU	HGNC:7632	7632	-0.723267783	0.061176508	-2.061092569	9.21E-08
Brown Module	ENSG00000089486.17	protein_coding	CDIP1	HGNC:13234	13234	-0.839899529	0.050043674	-2.171466267	6.97E-07
Brown Module	ENSG00000132386.11	protein_coding	SERPINF1	HGNC:8824	8824	-1.538683725	1.21E-14	-2.867821097	1.07E-39
Brown Module	ENSG00000204099.12	protein_coding	NEU4	HGNC:21328	21328	-2.208384146	5.70E-05	-3.535837193	5.21E-08
Brown Module	ENSG00000181856.15	protein_coding	SLC2A4	HGNC:11009	11009	-2.18731611	0.043158408	-3.486896828	0.006318589
Brown Module	ENSG00000182796.14	transcribed_unitary_pseudogene	TMEM198B	HGNC:43629	43629	-0.830175782	0.173522019	-2.129228997	0.000382132
Brown Module	ENSG00000141401.12	protein_coding	IMPA2	HGNC:6051	6051	-1.16910278	0.000395952	-2.460071002	5.82E-12
Brown Module	ENSG00000135926.15	protein_coding	TMBIM1	HGNC:23410	23410	-1.131111997	1.24E-10	-2.407652626	8.24E-35
Brown Module	ENSG00000178764.8	protein_coding	ZHX2	HGNC:18513	18513	-0.757631658	0.052170516	-2.031623164	8.72E-08
Brown Module	ENSG00000182795.13	protein_coding	C1orf116	HGNC:28667	28667	-1.160982866	0.211500575	-2.368226739	0.010614852
Brown Module	ENSG00000090924.15	protein_coding	PLEKHG2	HGNC:29515	29515	-1.079581043	3.03E-06	-2.279456757	3.54E-20
Brown Module	ENSG00000188522.15	protein_coding	FAM83G	HGNC:32554	32554	-1.105850871	2.45E-05	-2.279814041	3.42E-16
Brown Module	ENSG00000162073.14	protein_coding	PAQR4	HGNC:26386	26386	-1.185958766	0.047796604	-2.333957859	0.000151907
Brown Module	ENSG00000142102.16	protein_coding	PGGHG	HGNC:26210	26210	-1.167262919	0.010720981	-2.304854591	1.12E-06
Brown Module	ENSG00000198089.16	protein_coding	SFI1	HGNC:29064	29064	-1.079621761	0.007391365	-2.210347235	1.16E-07
Brown Module	ENSG00000076351.13	protein_coding	SLC46A1	HGNC:30521	30521	-1.000357778	0.000855068	-2.114470992	1.30E-11
Brown Module	ENSG00000140092.15	protein_coding	FBLN5	HGNC:3602	3602	-1.470678949	0.105598509	-2.584785793	0.006165356
Brown Module	ENSG00000122176.12	protein_coding	FMOD	HGNC:3774	3774	-3.157079988	0.000599642	-4.24663768	0.000211119
Brown Module	ENSG00000186654.21	protein_coding	PRR5	HGNC:31682	31682	-1.163855378	0.19926466	-2.241868608	0.011281293
Brown Module	ENSG00000266537.1	unprocessed_pseudogene	SPDYE22P	HGNC:51518	51518	-2.109971611	0.105559608	-3.172754975	0.027462172
Brown Module	ENSG00000101096.20	protein_coding	NFATC2	HGNC:7776	7776	-1.0049297	0.080066994	-2.057664765	0.000321832
Brown Module	ENSG00000147130.14	protein_coding	ZMYM3	HGNC:13054	13054	-1.29220803	8.81E-05	-2.313152473	3.36E-11
Brown Module	ENSG00000074410.14	protein_coding	CA12	HGNC:1371	1371	-1.098078811	0.114044263	-2.092509763	0.002943072
Brown Module	ENSG00000182272.12	protein_coding	B4GALNT4	HGNC:26315	26315	-1.308563315	2.75E-07	-2.297077884	7.80E-18
Brown Module	ENSG00000172733.11	protein_coding	PURG	HGNC:17930	17930	-1.436673464	0.019323353	-2.416744763	0.000147872
Brown Module	ENSG00000165821.12	protein_coding	SALL2	HGNC:10526	10526	-1.300251134	0.002269673	-2.260523543	4.27E-07
Brown Module	ENSG00000088881.21	protein_coding	EBF4	HGNC:29278	29278	-4.504377015	0.01756921	-5.356160007	0.003413999
Brown Module	ENSG00000173531.15	protein_coding	MST1	HGNC:7380	7380	-1.604005496	0.019434674	-2.43475844	0.000667377
Brown Module	ENSG00000226549.3	processed_pseudogene	SCDP1	HGNC:10572	10572	-3.333923805	0.062974912	-4.153621968	0.027085523
Brown Module	ENSG00000101849.17	protein_coding	TBL1X	HGNC:11585	11585	-1.225187525	2.73E-10	-2.029781168	3.91E-23
Brown Module	ENSG00000113209.9	protein_coding	PCDHB5	HGNC:8690	8690	-1.281646441	0.002153546	-2.083491136	1.54E-06
Brown Module	ENSG00000104835.15	protein_coding	SARS2	HGNC:17697	17697	-1.833249852	0.065352846	-2.604941858	0.011823356
Brown Module	ENSG00000132326.12	protein_coding	PER2	HGNC:8846	8846	-1.545603894	0.005753088	-2.201563984	0.000166323
Brown Module	ENSG00000118308.15	protein_coding	IRAG2	HGNC:6690	6690	-3.743261533	0.001235931	-4.079848284	0.001155081
Brown Module	ENSG00000166278.15	protein_coding	C2	HGNC:1248	1248	-2.747662962	0.006973176	-2.827296447	0.006574215
Brown Module	ENSG00000235663.1	lncRNA	SAPCD1-AS1	HGNC:39824	39824	-0.608477202	0.695772811	-5.371757985	0.001192201
Brown Module	ENSG00000261526.2	lncRNA	AC012615.1	NA	NA	0.761696785	0.599589449	-3.84656733	0.029044818
Brown Module	ENSG00000253616.5	lncRNA	AC107959.3	NA	NA	-1.061101575	0.450721609	-5.562745946	0.000786687
Brown Module	ENSG00000245888.7	lncRNA	NSMCE1-DT	HGNC:51368	51368	0.100162184	0.96644758	-4.399238598	0.01993764
Brown Module	ENSG00000247774.7	lncRNA	PCED1B-AS1	HGNC:44166	44166	-0.97390026	0.545328588	-5.154260381	0.002945439
Brown Module	ENSG00000226900.2	lncRNA	AL451069.1	NA	NA	-0.819438827	0.642221363	-4.901136408	0.006119314
Brown Module	ENSG00000236283.5	lncRNA	AC019197.1	NA	NA	-0.778476002	0.705344846	-4.692687207	0.014906724
Brown Module	ENSG00000232993.1	lncRNA	AL445183.1	NA	NA	-2.080842432	0.031973031	-5.605581216	0.00026533
Brown Module	ENSG00000286230.1	lncRNA	AC010327.7	NA	NA	-1.280010101	0.469518438	-4.785010437	0.009463765
Brown Module	ENSG00000254602.2	lncRNA	AP000662.1	NA	NA	-2.219180061	0.088401551	-5.704054857	0.000559765
Brown Module	ENSG00000267649.1	lncRNA	AC010327.5	NA	NA	-1.774842917	0.254852264	-5.249465103	0.003131848
Brown Module	ENSG00000273218.1	lncRNA	AC005776.2	NA	NA	0.135563224	0.939364665	-3.278500585	0.038784982
Brown Module	ENSG00000285658.1	lncRNA	AC127035.1	NA	NA	-0.955273537	0.547636524	-4.243235899	0.017098238
Brown Module	ENSG00000270871.1	lncRNA	AC015849.3	NA	NA	0.01402893	0.993967314	-3.163946437	0.048756661
Brown Module	ENSG00000233124.2	lncRNA	LINC00456	HGNC:42804	42804	-0.244992841	0.878755764	-3.417915509	0.027300278
Brown Module	ENSG00000286430.1	lncRNA	AC020558.6	NA	NA	0.04858179	0.971103263	-3.11171095	0.003627136
Brown Module	ENSG00000259363.6	lncRNA	AC090825.1	NA	NA	-0.38403914	0.81358426	-3.421918456	0.030787526
Brown Module	ENSG00000287896.1	lncRNA	AC073548.2	NA	NA	-0.201197758	0.907159936	-3.208890114	0.044564911
Brown Module	ENSG00000230001.1	lncRNA	AL359095.1	NA	NA	-0.073034748	0.965473624	-2.902256807	0.029902462
Brown Module	ENSG00000269068.1	lncRNA	AC009955.4	NA	NA	-1.691773592	0.239785187	-4.501702786	0.010828639
Brown Module	ENSG00000232118.2	lncRNA	BACH1-AS1	HGNC:40008	40008	-0.600721351	0.697374694	-3.380425396	0.034286486
Brown Module	ENSG00000254428.1	lncRNA	AP003392.1	NA	NA	-0.835286122	0.53603698	-3.596202266	0.019377417
Brown Module	ENSG00000196696.13	lncRNA	PDXDC2P-NPIPB14P	NA	NA	-0.875678409	0.265071043	-3.580265345	0.000115538
Brown Module	ENSG00000272114.1	lncRNA	AL136131.3	NA	NA	0.504770883	0.302021772	-2.185356684	7.73E-06
Brown Module	ENSG00000235910.2	lncRNA	APOA1-AS	HGNC:40079	40079	-2.910565778	0.003741858	-5.486805419	0.000325882
Brown Module	ENSG00000225850.3	lncRNA	AL355490.1	NA	NA	-2.015320086	0.13536979	-4.5867384	0.007723451
Brown Module	ENSG00000236559.1	lncRNA	BCL2L1-AS1	HGNC:40095	40095	-1.122433179	0.248810324	-3.691916157	0.002183545
Brown Module	ENSG00000268056.5	lncRNA	AC020913.1	NA	NA	0.012374589	0.993142964	-2.425790435	0.012683584
Brown Module	ENSG00000223764.2	lncRNA	LINC02593	HGNC:53933	53933	-0.793083976	0.390175623	-3.161600026	0.001446296
Brown Module	ENSG00000226471.6	lncRNA	Z93930.2	NA	NA	-1.602719585	0.150687747	-3.922546141	0.007352527
Brown Module	ENSG00000258086.1	lncRNA	AC079313.1	NA	NA	0.215274008	0.819667351	-2.059920646	0.006057188
Brown Module	ENSG00000203688.6	lncRNA	LINC02487	HGNC:53466	53466	-0.200016848	0.86719027	-2.431156666	0.013509024
Brown Module	ENSG00000257202.1	lncRNA	AC084398.2	NA	NA	-2.412363819	0.008727696	-4.603917178	0.000701354
Brown Module	ENSG00000258743.6	lncRNA	LINC02301	HGNC:53220	53220	-1.988537776	0.011410652	-4.159634182	5.22E-05
Brown Module	ENSG00000273387.1	lncRNA	AC005005.3	NA	NA	-0.004731034	0.995342349	-2.052084801	0.000274716
Brown Module	ENSG00000263276.1	lncRNA	AC020978.7	NA	NA	-1.45435763	0.299276739	-3.501111245	0.032786007
Brown Module	ENSG00000237080.3	lncRNA	EHMT2-AS1	HGNC:39751	39751	-0.319408075	0.540341376	-2.364203296	2.16E-07
Brown Module	ENSG00000230140.7	lncRNA	NPAS2-AS1	HGNC:40408	40408	-0.249352813	0.791952457	-2.262888058	0.002053657
Brown Module	ENSG00000250091.3	lncRNA	DNAH10OS	HGNC:37121	37121	-2.616657907	0.007453641	-4.516177819	0.00109647
Brown Module	ENSG00000287933.1	lncRNA	AL357141.1	NA	NA	-0.715582451	0.388447491	-2.456327574	0.00193021
Brown Module	ENSG00000228203.7	lncRNA	GRASLND	HGNC:30963	30963	-1.461061248	0.163751977	-3.196632733	0.006367293
Brown Module	ENSG00000287279.1	lncRNA	AL121932.2	NA	NA	-2.981631991	0.152456154	-4.701484649	0.019913267
Brown Module	ENSG00000205885.7	lncRNA	C1RL-AS1	HGNC:27461	27461	-0.430898552	0.442492874	-2.101667662	2.28E-05
Brown Module	ENSG00000179082.3	lncRNA	C9orf106	HGNC:31370	31370	-1.811745969	0.002753269	-3.456618527	1.73E-06
Brown Module	ENSG00000250742.4	lncRNA	LINC02381	HGNC:53304	53304	-1.026973946	0.074715465	-2.638551132	2.07E-05
Brown Module	ENSG00000273243.1	lncRNA	Z82243.1	NA	NA	-1.303200165	0.269106582	-2.897770262	0.020752099
Brown Module	ENSG00000234197.1	lncRNA	ETV5-AS1	HGNC:40222	40222	-1.583044776	0.212018477	-3.065121291	0.029483136
Brown Module	ENSG00000245532.9	lncRNA	NEAT1	HGNC:30815	30815	-0.573737231	3.53E-08	-2.047709822	1.16E-84
Brown Module	ENSG00000228830.1	lncRNA	AL160408.2	NA	NA	-1.048400422	0.009184169	-2.439423251	1.77E-08
Brown Module	ENSG00000238142.2	lncRNA	BX284668.4	NA	NA	-1.053325299	0.311180225	-2.426516463	0.020939894
Brown Module	ENSG00000257893.3	lncRNA	LINC02404	HGNC:53331	53331	-1.717869159	0.0576649	-2.909163575	0.003240351
Brown Module	ENSG00000256115.6	lncRNA	LINC02443	HGNC:53375	53375	-1.023571155	0.284864929	-2.197818343	0.019088129
Brown Module	ENSG00000273084.1	lncRNA	AC092171.5	NA	NA	-1.619146961	0.08037962	-2.2694826	0.014106408
Brown Module	ENSG00000249174.1	lncRNA	AC106744.1	NA	NA	-1.894117339	0.063244588	-2.493822987	0.017974493
